# Supplementary material for: Time-decay patterns and irregular disturbance: contrasting roles of abundant and rare microbial communities in dynamic coastal seawater
Source: Appl Environ Microbiol. 2024 Dec 9;91(1):e01751-24. doi: 10.1128/aem.01751-24 (PMC11784082; doi:10.1128/aem.01751-24)
Supplement: Table S1 — Statistical data of environmental factors. [file aem.01751-24-s0002.xlsx]

## Sheet: Sheet1
Table S1. Statistical data of environmental factors.
weeks	SPM (g/L)		pH	Conductivity (mS/cm)	Salinity	Temperature (℃)	DO (mg/L)	Chl a (μg/L)		NH4-N (umol/L)		NO3-N (umol/L)		SiO4 (umol/L)		NO2-N (umol/L)		PO4 (umol/L)		DOC (umol/L)
1	0.0204	0.017	7.97	45.5	30.3	23.7	8.21	0.742233	0.675702	0.09667	2.64667	3.53333	3.54333	6.28	6.28	0.3	0.31	0.01	0.17	198.582
2	0.0158	0.0128	7.94	45.2	29.6	24.5	8.31	2.34313	2.07908	2.96667	1.67667	5.30333	3.79333	7.37	7.27	0.4	0.4	0.3	0.14	126.242
3	0.0218	0.02	7.91	46.1	29.4	25.5	8.15	1.66327	1.90756	1.89667	1.98667	4.20333	4.13333	5.79	5.92	0.47	0.45	0.12	0.13	143.455
4	0.0094	0.0116	NA	45.6	29	25.8	8.33	2.52401	3.51781	2.43667	1.86667	6.31333	6.73333	4.17	4.21	0.98	1.04	0.09	0.06	166.049
5	0.0194	0.0186	7.8	46.3	29	26.5	8.54	4.22158	3.62696	1.30667	1.67667	4.74333	4.15333	0.79	0.83	0.97	0.96	0.01	0.02	113.402
6	0.0194	0.028	7.88	46.3	29.4	25.9	7.93	1.69133	1.57075	2.95667	1.34667	3.95333	3.99333	3.24	3.25	1.34	1.35	0.12	0.13	240.761
7	0.0044	0.0142	7.98	46.1	28.9	26.5	8.06	2.50633	2.25373	1.50667	3.05667	4.23333	3.48333	3.39	2.7	1.77	1.46	0.11	0.12	127.52
8	0.0104	0.0132	7.93	45.9	29.2	25.8	8.09	1.33477	1.17884	2.12667	1.61667	5.56333	5.48333	2.74	2.72	1.88	1.85	0.13	0.12	103.134
9	0.0154	0.016	NA	45.6	29.2	25.5	8.06	2.29115	3.59162	2.32667	0.51667	5.01333	4.78333	3.16	3.11	1.74	1.73	0.08	0.08	151.361
10	0.006	0.0112	7.98	45.4	29.5	24.7	8.26	2.24645	1.5957	0.42667	0.28667	2.88333	2.65333	3.11	3.09	0.71	0.7	0.07	0.07	191.824
11	0.0072	0.0082	7.89	45.3	29.7	24.15	7.9	1.63208	1.61545	1.71667	1.27667	3.39333	1.80333	4.68	2.63	1.38	0.76	0.13	0.1	135.709
12	0.0034	0.0038	NA	43.4	29.9	21.9	8.52	1.55723	1.23809	0.35667	1.36667	3.07333	3.13333	6.06	6.14	2.8	2.87	0.18	0.19	NA
13	0.0066	0.0066	7.98	43.2	30.1	21.4	8.43	1.09048	0.825396	1.10333	3.43333	4.65333	4.84333	6.77667	6.86667	2.58	2.63	0.25	0.25	116.66
14	0.0142	0.013	7.94	42.6	30.1	20.6	8.51	1.12686	0.882571	0.74333	0.85333	5.55333	5.59333	7.19667	7.04667	1.06	1.05	0.29	0.28	120.311
15	0.0014	0.004	7.94	41.5	30.2	19.4	9.03	1.06761	1.26096	1.02333	1.52333	6.08333	6.11333	6.12667	6.08667	0.62	0.62	0.25	0.24	198.442
16	0.0082	0.0084	7.99	40.4	30.3	18	9.38	1.1331	1.38675	0.70333	0.95333	5.49333	5.24333	5.83667	5.85667	0.64	0.64	0.23	0.23	94.9541
17	0.0066	0.012	8	39.9	30.5	17.1	9.65	1.05929	1.11959	0.95333	0.87333	5.55333	5.46333	5.52667	5.49667	0.67	0.67	0.21	0.23	246.306
18	0.011	0.0108	7.99	39.6	30.3	17.1	9.68	1.06865	1.20171	0.99333	1.32333	5.02333	5.02333	5.13667	5.12667	0.78	0.79	0.21	0.21	454.179
19	0.0124	0.0112	7.96	37	29.9	14.7	10.08	0.731837	0.7703	1.35333	1.47333	6.31333	6.31333	5.63667	5.62667	1.12	1.13	0.26	0.26	216.985
20	0.0082	0.006	8.04	35.4	30.2	12.4	10.43	1.01459	1.1674	1.06	1.12	7.31	7.24	6.13	6.12	0.81	0.81	0.27	0.28	85.2573
21	0.009	0.0112	7.96	NA	NA	NA	NA	0.917915	0.926231	3.79	1.69	4.65	6.99	3.86	5.97	0.54	0.8	0.2	0.26	148.031
22	0.0138	0.0124	7.95	32.3	29.7	9.1	11.29	1.19027	1.02187	1.11	1.56	6.92	6.92	5.59	5.62	0.75	0.75	0.25	0.25	266.672
23	0.004	0.003	7.9	32.4	30.1	9	11.4	1.31294	1.22146	1.09	1.65	5.56	5.55	5.06	5.01	0.51	0.5	0.23	0.23	317.126
24	0.0088	0.0016	8	30.4	30.2	6.4	12.35	2.72256	2.53856	0.99	1.16	3.56	3.58	1.92	1.92	0.36	0.36	0.09	0.09	720.423
25	0.0096	0.0096	7.97	28.5	30.2	3.9	13.07	3.20906	2.57183	2.4	1.61	4.24	4.05	1.27	1.18	0.38	0.37	0.08	0.07	289.318
26	0.0178	0.015	7.98	29.3	30.1	5.1	12.57	2.24333	1.76618	1.14	1.11	1.63	1.66	0.79	0.74	0.23	0.23	0.05	0.05	320.04
27	0.0244	0.02	8	29	30.3	4.5	13.22	2.43772	2.51361	1.5	1.23	1.49	1.46	0.38	0.37	0.17	0.18	0.04	0.05	311.048
28	0.0114	0.0112	8.01	29.1	30.1	4.8	13.45	2.42837	2.58118	1.83	1.13	1.86	1.75	0.31	0.27	0.19	0.19	0.02	0.02	168.013
29	NA	0.0018	8.01	29.3	30.2	4.9	13.37	1.43457	1.48239	2.17	1.26	1.44	1.42	0.4	0.34	0.15	0.14	0.03	0.02	203.73
30	0.0084	0.0074	8.01	29.5	30.6	4.8	13.48	0.913757	0.956378	1.21	1.33	0.92	0.98	0.35	0.35	0.09	0.09	0.01	0.01	150.445
31	0.0072	0.0058	8.06	29.6	30.2	5.3	12.97	1.66431	1.73811	1.13	0.96	1.2	1.16	0.5	0.52	0.08	0.09	0.04	0.07	129.048
32	0.0064	0.0056	8.01	29.9	30.2	5.8	12.37	1.25473	1.65391	0.63	0.74	0.77	0.61	0.49	0.46	0.07	0.05	0.02	0.02	167.014
33	0.0104	0.0124	7.98	30.1	30.3	5.9	12.36	1.82543	1.82024	1.17	0.7	0.36	0.51	0.5	0.69	0.04	0.05	0.05	0.03	358.754
34	0.0142	0.0162	7.96	31.1	30	7.2	12.37	0.889847	0.982367	2.19	1.35	0.62	0.61	0.65	0.62	0.06	0.06	0.04	0.04	469.736
35	0.009	0.0116	7.95	31.2	29.9	7.6	12.29	0.252609	0.836831	1.05	0.95	0.99	0.96	0.78	0.77	0.08	0.07	0.03	0.03	293.148
36	0.0062	0	7.97	31.8	30	8.3	12.22	0.832673	0.786933	1.32	1.31	1.39	1.38	0.7	0.7	0.08	0.09	0.05	0.04	155.108
37	0.015	0.0018	7.8	32.4	30	9	11.66	0.825396	0.815	1.02	0.97	1.16	1.14	0.76	0.73	0.08	0.1	0.05	0.04	634.585
38	0.0092	0.003	7.92	33	30	9.7	11.72	0.121626	0.59046	1.52	1.34	1.69	1.6	0.85	0.85	0.12	0.11	0.05	0.04	237.366
39	0.006	0.0138	7.9	33.5	29.9	10.5	11.12	0.618527	0.836831	1.25	0.86	1.03	1.06	0.88	0.87	0.07	0.07	0.04	0.04	NA
40	0.0026	0.0092	7.91	34.7	29.8	12.2	10.45	0.65699	0.579025	2	2.1	1.56	1.45	1.4	1.36	0.13	0.12	0.05	0.05	175.423
41	0.0086	0.0048	7.9	35	29.8	12.5	10.71	0.899203	0.752628	1.66	1.75	1.71	1.32	1.68	1.29	0.1	0.08	0.07	0.07	184.498
42	0.021	NA	7.9	36	29.9	13.9	10.3	1.37947	1.30358	1.41	1.28	1.84	1.97	1.74	1.82	0.1	0.11	0.04	0.05	330.031
43	NA	NA	7.91	36.3	29.8	14	10.24	0.949101	1.01875	1.83	1.63	2.17	1.43	2.01	1.37	0.11	0.07	0.06	0.06	155.441
44	0.0066	0.0104	7.91	37.4	29.8	15.3	10.08	1.57906	1.69133	1.93	1.96	2.56	2.25	1.94	1.89	0.12	0.11	0.02	0.09	141.953
45	0.0102	0.0112	7.91	39.1	30.5	16.4	9.85	1.47823	1.34517	1.13333	1.13333	2.04333	1.47333	1.94667	1.51667	0.12	0.08	0.06	0.05	192.99
46	0.0062	0.0146	7.91	39.8	30.5	17.2	9.59	1.09464	1.09152	1.20333	1.50333	2.36333	2.83333	2.23667	2.53667	0.11	0.13	0.07	0.09	181.5
47	0.0064	0.01	7.94	41.9	30.4	19.5	9.6	0.492743	0.623725	1.16333	1.01333	1.65333	1.70333	2.39667	2.47667	0.09	0.1	0.04	0.03	199.9
48	0.014	0.018	7.93	41.5	30.4	19.2	9.31	1.34309	1.2776	1.59333	1.64333	2.06333	1.95333	3.23667	3.02667	0.13	0.13	0.06	0.06	160.436
49	0.0106	0.0078	7.93	42.9	30.3	20.8	9.71	0.0602934	1.56451	1.12333	1.54333	1.69333	1.32333	3.45667	2.76667	0.11	0.09	0.05	0.04	146.283
50	0.0056	0.0044	7.92	43.1	30.3	21.1	9.17	1.95226	1.56451	1.41333	1.45333	1.01333	1.09333	3.84667	4.00667	0.12	0.13	0.08	0.07	443.926
51	0.0114	0.0204	7.96	44.1	30.3	22.6	8.58	1.8036	1.80049	2.06333	1.24333	0.78333	0.61333	5.14667	4.51667	0.11	0.1	0.07	0.07	452.169
52	0.0124	0.0158	7.94	45.4	30.3	23.6	7.77	1.11543	1.17676	1.31333	1.13333	1.02333	0.96333	6.72667	6.67667	0.14	0.14	0.09	0.07	182.999
53	0.012	0.0098	7.98	48.1	30.1	26.8	7.53	1.15181	1.25577	0.36333	0.41333	0.48333	0.48333	5.83667	5.79667	0.09	0.08	0.03	0.03	229.956
54	0.0092	0.0082	7.94	48.2	30.1	26.9	7.5	0.92831	1.07177	2.30333	1.83333	0.89333	0.85333	6.40667	6.32667	0.23	0.23	0.15	0.15	267.755
55	0.0068	0.0062	7.94	48.9	30.2	27.5	7.31	1.32126	1.70589	1.89333	1.57333	1.10333	1.09333	6.96667	6.91667	0.31	0.33	0.08	0.08	258.013
56	0.0066	0.007	7.99	48.3	30.4	26.4	7.49	2.31714	1.84415	2.07333	1.59333	1.28333	1.24333	5.36667	5.25667	0.82	0.81	0.12	0.12	235.118
57	0.0086	0.0156	8	49.2	30.5	27.3	8.18	2.3951	2.47827	1.36333	1.31333	0.87333	0.80333	1.62667	1.57667	0.36	0.35	0.04	0.04	231.288
58	0.0074	0.0094	8.01	48.3	30.4	26.6	7.62	0.924152	0.872175	2.19333	2.07333	1.57333	1.55333	2.19667	2.16667	0.63	0.63	0.12	0.11	197.652
59	0.0028	0.0076	8.01	48	30.5	26.3	7.6	0.513533	0.697532	1.65333	1.34333	4.51333	4.43333	5.23667	5.22667	3.57	3.57	0.22	0.13	401.632
60	0.0047	0.0034	8.01	47	30.1	25.6	7.91	1.60089	2.077	1.78333	1.19333	4.93333	4.82333	5.40667	5.23667	2.41	2.36	0.21	0.16	198.734
