# Supplementary material for: Time-decay patterns and irregular disturbance: contrasting roles of abundant and rare microbial communities in dynamic coastal seawater
Source: Appl Environ Microbiol. 2024 Dec 9;91(1):e01751-24. doi: 10.1128/aem.01751-24 (PMC11784082; doi:10.1128/aem.01751-24)
Supplement: Table S4 — Information for the 6,838 ASVs. [file aem.01751-24-s0003.xlsx]

## Sheet: Sheet1
Table S4. Information for the 6838 ASVs.
	Silva v138						Greengenes2 2024.09
ASV_ID	kingdom	phylum	class	order	family	genus	kingdom	phylum	class	order	family	genus	Number of Occurrence	Occurrece Frequency	Main Relative Abundance (%)	Abundance
ASV1	Bacteria	Actinobacteriota	Acidimicrobiia	Actinomarinales	Actinomarinaceae	Candidatus_Actinomarina	Bacteria	Actinomycetota	Acidimicrobiia_402965	Actinomarinales	Actinomarinaceae	Actinomarina	53	broad	0.0198866	abundant
ASV2	Bacteria	Actinobacteriota	Acidimicrobiia	Actinomarinales	Actinomarinaceae	Candidatus_Actinomarina	Bacteria	Actinomycetota	Acidimicrobiia_402965	Actinomarinales	Actinomarinaceae	Actinomarina	53	broad	0.019166	abundant
ASV3	Bacteria	Proteobacteria	Alphaproteobacteria	SAR11_clade	Clade_I	Clade_Ia	Bacteria	Pseudomonadota	Alphaproteobacteria	Pelagibacterales	Pelagibacteraceae	Pelagibacter_A_533952	59	broad	0.016838	abundant
ASV4	Bacteria	Proteobacteria	Alphaproteobacteria	SAR11_clade	Clade_I	Clade_Ia	Bacteria	Pseudomonadota	Alphaproteobacteria	Pelagibacterales	Pelagibacteraceae	Pelagibacter_A_533952	58	broad	0.0167057	abundant
ASV5	Bacteria	Proteobacteria	Alphaproteobacteria	SAR11_clade	Clade_I	Clade_Ia	Bacteria	Pseudomonadota	Alphaproteobacteria	Pelagibacterales	Pelagibacteraceae	Pelagibacter_A_533952	60	broad	0.0162199	abundant
ASV6	Bacteria	Proteobacteria	Alphaproteobacteria	SAR11_clade	Clade_I	Clade_Ia	Bacteria	Pseudomonadota	Alphaproteobacteria	Pelagibacterales	Pelagibacteraceae	Pelagibacter_A_533952	59	broad	0.0161008	abundant
ASV7	Bacteria	Proteobacteria	Alphaproteobacteria	SAR11_clade	Clade_I	Clade_Ia	Bacteria	Pseudomonadota	Alphaproteobacteria	Pelagibacterales	Pelagibacteraceae	Pelagibacter_A_533952	58	broad	0.0157848	abundant
ASV8	Bacteria	Proteobacteria	Gammaproteobacteria	Burkholderiales	Burkholderiaceae	Ralstonia	Bacteria	Pseudomonadota	Gammaproteobacteria	Burkholderiales	Burkholderiaceae_A_595421	Ralstonia	19	intermediate	0.00949227	abundant
ASV9	Bacteria	Proteobacteria	Gammaproteobacteria	Burkholderiales	Burkholderiaceae	Ralstonia	Bacteria	Pseudomonadota	Gammaproteobacteria	Burkholderiales	Burkholderiaceae_A_595421	Ralstonia	20	intermediate	0.0087017	abundant
ASV10	Bacteria	Proteobacteria	Gammaproteobacteria	Burkholderiales	Burkholderiaceae	Ralstonia	Bacteria	Pseudomonadota	Gammaproteobacteria	Burkholderiales	Burkholderiaceae_A_595421	Ralstonia	21	intermediate	0.0082608	abundant
ASV11	Bacteria	Proteobacteria	Alphaproteobacteria	Rhodobacterales	Rhodobacteraceae	Planktomarina	Bacteria	Pseudomonadota	Alphaproteobacteria	Rhodobacterales	Rhodobacteraceae	Planktomarina	36	intermediate	0.00960205	abundant
ASV12	Bacteria	Proteobacteria	Gammaproteobacteria	Burkholderiales	Burkholderiaceae	Ralstonia	Bacteria	Pseudomonadota	Gammaproteobacteria	Burkholderiales	Burkholderiaceae_A_595421	Ralstonia	19	intermediate	0.00732619	abundant
ASV13	Bacteria	Proteobacteria	Gammaproteobacteria	Burkholderiales	Burkholderiaceae	Ralstonia	Bacteria	Pseudomonadota	Gammaproteobacteria	Burkholderiales	Burkholderiaceae_A_595421	Ralstonia	19	intermediate	0.00705535	abundant
ASV14	Bacteria	Proteobacteria	Alphaproteobacteria	Rhodobacterales	Rhodobacteraceae	Planktomarina	Bacteria	Pseudomonadota	Alphaproteobacteria	Rhodobacterales	Rhodobacteraceae	Planktomarina	34	intermediate	0.00867884	abundant
ASV15	Bacteria	Proteobacteria	Alphaproteobacteria	Rhodobacterales	Rhodobacteraceae	Planktomarina	Bacteria	Pseudomonadota	Alphaproteobacteria	Rhodobacterales	Rhodobacteraceae	Planktomarina	35	intermediate	0.00858353	abundant
ASV16	Bacteria	Proteobacteria	Alphaproteobacteria	Rhodobacterales	Rhodobacteraceae	Planktomarina	Bacteria	Pseudomonadota	Alphaproteobacteria	Rhodobacterales	Rhodobacteraceae	Planktomarina	34	intermediate	0.00841543	abundant
ASV17	Archaea	Crenarchaeota	Nitrososphaeria	Nitrosopumilales	Nitrosopumilaceae	Candidatus_Nitrosopumilus	Archaea	Thermoproteota	Nitrososphaeria_A	Nitrososphaerales	Nitrosopumilaceae	Nitrosopumilus_5141	32	intermediate	0.00801662	abundant
ASV18	Bacteria	Proteobacteria	Gammaproteobacteria	Burkholderiales	Burkholderiaceae	Ralstonia	Bacteria	Pseudomonadota	Gammaproteobacteria	Burkholderiales	Burkholderiaceae_A_595421	Ralstonia	18	intermediate	0.00641843	abundant
ASV19	Bacteria	Proteobacteria	Alphaproteobacteria	Rhodobacterales	Rhodobacteraceae	Planktomarina	Bacteria	Pseudomonadota	Alphaproteobacteria	Rhodobacterales	Rhodobacteraceae	Planktomarina	36	intermediate	0.00796389	abundant
ASV20	Archaea	Crenarchaeota	Nitrososphaeria	Nitrosopumilales	Nitrosopumilaceae	Candidatus_Nitrosopumilus	Archaea	Thermoproteota	Nitrososphaeria_A	Nitrososphaerales	Nitrosopumilaceae	Nitrosopumilus_5141	27	intermediate	0.00784302	abundant
ASV21	Archaea	Crenarchaeota	Nitrososphaeria	Nitrosopumilales	Nitrosopumilaceae	Candidatus_Nitrosopumilus	Archaea	Thermoproteota	Nitrososphaeria_A	Nitrososphaerales	Nitrosopumilaceae	Nitrosopumilus_5141	24	intermediate	0.00769024	abundant
ASV22	Archaea	Crenarchaeota	Nitrososphaeria	Nitrosopumilales	Nitrosopumilaceae	Candidatus_Nitrosopumilus	Archaea	Thermoproteota	Nitrososphaeria_A	Nitrososphaerales	Nitrosopumilaceae	Nitrosopumilus_5141	31	intermediate	0.00755777	abundant
ASV23	Bacteria	Proteobacteria	Alphaproteobacteria	Rhodobacterales	Rhodobacteraceae	Planktomarina	Bacteria	Pseudomonadota	Alphaproteobacteria	Rhodobacterales	Rhodobacteraceae	Planktomarina	37	intermediate	0.00747976	abundant
ASV24	Archaea	Crenarchaeota	Nitrososphaeria	Nitrosopumilales	Nitrosopumilaceae	Candidatus_Nitrosopumilus	Archaea	Thermoproteota	Nitrososphaeria_A	Nitrososphaerales	Nitrosopumilaceae	Nitrosopumilus_5141	29	intermediate	0.00724575	abundant
ASV25	Archaea	Crenarchaeota	Nitrososphaeria	Nitrosopumilales	Nitrosopumilaceae	Candidatus_Nitrosopumilus	Archaea	Thermoproteota	Nitrososphaeria_A	Nitrososphaerales	Nitrosopumilaceae	Nitrosopumilus_5141	30	intermediate	0.00718233	abundant
ASV26	Bacteria	Proteobacteria	Gammaproteobacteria	SAR86_clade	SAR86_clade	SAR86_clade	Bacteria	Pseudomonadota	Gammaproteobacteria	SAR86_747617	D2472	NA	54	broad	0.00490163	abundant
ASV27	Bacteria	Proteobacteria	Gammaproteobacteria	SAR86_clade	SAR86_clade	SAR86_clade	Bacteria	Pseudomonadota	Gammaproteobacteria	SAR86_747617	D2472	NA	58	broad	0.00487052	abundant
ASV28	Bacteria	Proteobacteria	Gammaproteobacteria	SAR86_clade	SAR86_clade	SAR86_clade	Bacteria	Pseudomonadota	Gammaproteobacteria	SAR86_747617	D2472	NA	56	broad	0.00475007	abundant
ASV29	Bacteria	Proteobacteria	Gammaproteobacteria	SAR86_clade	SAR86_clade	SAR86_clade	Bacteria	Pseudomonadota	Gammaproteobacteria	SAR86_747617	D2472	NA	56	broad	0.00463943	abundant
ASV30	Bacteria	Proteobacteria	Gammaproteobacteria	SAR86_clade	SAR86_clade	SAR86_clade	Bacteria	Pseudomonadota	Gammaproteobacteria	SAR86_747617	D2472	NA	55	broad	0.00441456	abundant
ASV31	Bacteria	Proteobacteria	Gammaproteobacteria	Pseudomonadales	Moraxellaceae	Acinetobacter	Bacteria	Pseudomonadota	Gammaproteobacteria	Pseudomonadales_A_660879	Moraxellaceae	Acinetobacter	14	intermediate	0.00359573	abundant
ASV32	Bacteria	Proteobacteria	Gammaproteobacteria	Pseudomonadales	Moraxellaceae	Acinetobacter	Bacteria	Pseudomonadota	Gammaproteobacteria	Pseudomonadales_A_660879	Moraxellaceae	Acinetobacter	10	intermediate	0.00327355	abundant
ASV33	Bacteria	Proteobacteria	Gammaproteobacteria	Burkholderiales	Methylophilaceae	OM43_clade	Bacteria	Pseudomonadota	Gammaproteobacteria	Burkholderiales	Methylophilaceae	BACL14	44	intermediate	0.00337866	abundant
ASV34	Bacteria	Proteobacteria	Gammaproteobacteria	Pseudomonadales	Moraxellaceae	Acinetobacter	Bacteria	Pseudomonadota	Gammaproteobacteria	Pseudomonadales_A_660879	Moraxellaceae	Acinetobacter	11	intermediate	0.00310974	abundant
ASV35	Bacteria	Proteobacteria	Gammaproteobacteria	Burkholderiales	Methylophilaceae	OM43_clade	Bacteria	Pseudomonadota	Gammaproteobacteria	Burkholderiales	Methylophilaceae	BACL14	42	intermediate	0.00314995	abundant
ASV36	Bacteria	Proteobacteria	Gammaproteobacteria	Pseudomonadales	Moraxellaceae	Acinetobacter	Bacteria	Pseudomonadota	Gammaproteobacteria	Pseudomonadales_A_660879	Moraxellaceae	Acinetobacter	8	intermediate	0.00308344	abundant
ASV37	Bacteria	Proteobacteria	Gammaproteobacteria	Burkholderiales	Methylophilaceae	OM43_clade	Bacteria	Pseudomonadota	Gammaproteobacteria	Burkholderiales	Methylophilaceae	BACL14	44	intermediate	0.00312505	abundant
ASV38	Bacteria	Proteobacteria	Gammaproteobacteria	Burkholderiales	Methylophilaceae	OM43_clade	Bacteria	Pseudomonadota	Gammaproteobacteria	Burkholderiales	Methylophilaceae	BACL14	42	intermediate	0.00306691	abundant
ASV39	Bacteria	Proteobacteria	Gammaproteobacteria	Pseudomonadales	Moraxellaceae	Acinetobacter	Bacteria	Pseudomonadota	Gammaproteobacteria	Pseudomonadales_A_660879	Moraxellaceae	Acinetobacter	15	intermediate	0.00295713	abundant
ASV40	Bacteria	Proteobacteria	Gammaproteobacteria	Pseudomonadales	Moraxellaceae	Acinetobacter	Bacteria	Pseudomonadota	Gammaproteobacteria	Pseudomonadales_A_660879	Moraxellaceae	Acinetobacter	13	intermediate	0.00290204	abundant
ASV41	Bacteria	Proteobacteria	Gammaproteobacteria	SAR86_clade	SAR86_clade	SAR86_clade	Bacteria	Pseudomonadota	Gammaproteobacteria	SAR86_747617	D2472	D2472	51	broad	0.00314538	CRT
ASV42	Bacteria	Proteobacteria	Gammaproteobacteria	SAR86_clade	SAR86_clade	SAR86_clade	Bacteria	Pseudomonadota	Gammaproteobacteria	SAR86_747617	D2472	D2472	54	broad	0.00315343	abundant
ASV43	Bacteria	Proteobacteria	Gammaproteobacteria	SAR86_clade	SAR86_clade	SAR86_clade	Bacteria	Pseudomonadota	Gammaproteobacteria	SAR86_747617	D2472	D2472	53	broad	0.0030462	CRT
ASV44	Bacteria	Proteobacteria	Alphaproteobacteria	SAR11_clade	Clade_II	Clade_II	Bacteria	Pseudomonadota	Alphaproteobacteria	Pelagibacterales	Pelagibacteraceae	Pelagibacter_A_544407	54	broad	0.00299403	CRT
ASV45	Bacteria	Proteobacteria	Gammaproteobacteria	Burkholderiales	Methylophilaceae	OM43_clade	Bacteria	Pseudomonadota	Gammaproteobacteria	Burkholderiales	Methylophilaceae	BACL14	42	intermediate	0.00287818	CRT
ASV46	Bacteria	Proteobacteria	Gammaproteobacteria	SAR86_clade	SAR86_clade	SAR86_clade	Bacteria	Pseudomonadota	Gammaproteobacteria	SAR86_747617	D2472	D2472	51	broad	0.00294544	CRT
ASV47	Bacteria	NA	NA	NA	NA	NA	Bacteria	NA	NA	NA	NA	NA	38	intermediate	0.00271353	abundant
ASV48	Bacteria	Proteobacteria	Gammaproteobacteria	SAR86_clade	SAR86_clade	SAR86_clade	Bacteria	Pseudomonadota	Gammaproteobacteria	SAR86_747617	D2472	D2472	51	broad	0.00292114	CRT
ASV49	Bacteria	Proteobacteria	Gammaproteobacteria	Burkholderiales	Methylophilaceae	OM43_clade	Bacteria	Pseudomonadota	Gammaproteobacteria	Burkholderiales	Methylophilaceae	BACL14	40	intermediate	0.00277824	CRT
ASV50	Bacteria	Proteobacteria	Alphaproteobacteria	SAR11_clade	Clade_II	Clade_II	Bacteria	Pseudomonadota	Alphaproteobacteria	Pelagibacterales	Pelagibacteraceae	Pelagibacter_A_544407	52	broad	0.00282731	CRT
ASV51	Bacteria	Proteobacteria	Alphaproteobacteria	SAR11_clade	Clade_II	Clade_II	Bacteria	Pseudomonadota	Alphaproteobacteria	Pelagibacterales	Pelagibacteraceae	Pelagibacter_A_544407	53	broad	0.00272324	CRT
ASV52	Bacteria	NA	NA	NA	NA	NA	Bacteria	Pseudomonadota	NA	NA	NA	NA	35	intermediate	0.00261466	abundant
ASV53	Bacteria	Proteobacteria	Alphaproteobacteria	SAR11_clade	Clade_II	Clade_II	Bacteria	Pseudomonadota	Alphaproteobacteria	Pelagibacterales	Pelagibacteraceae	Pelagibacter_A_544407	49	broad	0.0027616	abundant
ASV54	Bacteria	Proteobacteria	Alphaproteobacteria	Rhodobacterales	Rhodobacteraceae	Amylibacter	Bacteria	Pseudomonadota	Alphaproteobacteria	Rhodobacterales	Rhodobacteraceae	Amylibacter	27	intermediate	0.00255895	abundant
ASV55	Bacteria	Cyanobacteria	Cyanobacteriia	Synechococcales	Cyanobiaceae	Cyanobium_PCC-6307	Bacteria	Cyanobacteriota	Cyanobacteriia	PCC-6307	Cyanobiaceae	Vulcanococcus	21	intermediate	0.00263353	abundant
ASV56	Bacteria	Cyanobacteria	Cyanobacteriia	Synechococcales	Cyanobiaceae	Cyanobium_PCC-6307	Bacteria	Cyanobacteriota	Cyanobacteriia	PCC-6307	Cyanobiaceae	Vulcanococcus	21	intermediate	0.00261581	abundant
ASV57	Bacteria	Cyanobacteria	Cyanobacteriia	Synechococcales	Cyanobiaceae	Cyanobium_PCC-6307	Bacteria	Cyanobacteriota	Cyanobacteriia	PCC-6307	Cyanobiaceae	Vulcanococcus	22	intermediate	0.00259373	abundant
ASV58	Bacteria	Cyanobacteria	Cyanobacteriia	Synechococcales	Cyanobiaceae	Cyanobium_PCC-6307	Bacteria	Cyanobacteriota	Cyanobacteriia	PCC-6307	Cyanobiaceae	Vulcanococcus	22	intermediate	0.00247478	abundant
ASV59	Bacteria	Cyanobacteria	Cyanobacteriia	Synechococcales	Cyanobiaceae	Cyanobium_PCC-6307	Bacteria	Cyanobacteriota	Cyanobacteriia	PCC-6307	Cyanobiaceae	Vulcanococcus	25	intermediate	0.00242461	abundant
ASV60	Bacteria	Proteobacteria	Alphaproteobacteria	SAR11_clade	Clade_I	Clade_Ia	Bacteria	Pseudomonadota	Alphaproteobacteria	Pelagibacterales	Pelagibacteraceae	Pelagibacter_A_533952	33	intermediate	0.00248822	abundant
ASV61	Bacteria	Proteobacteria	Alphaproteobacteria	SAR11_clade	Clade_I	Clade_Ia	Bacteria	Pseudomonadota	Alphaproteobacteria	Pelagibacterales	Pelagibacteraceae	Pelagibacter_A_533952	30	intermediate	0.00247452	abundant
ASV62	Bacteria	Proteobacteria	Alphaproteobacteria	SAR11_clade	Clade_I	Clade_Ia	Bacteria	Pseudomonadota	Alphaproteobacteria	Pelagibacterales	Pelagibacteraceae	Pelagibacter_A_533952	31	intermediate	0.00248907	abundant
ASV63	Bacteria	Bacteroidota	Bacteroidia	Flavobacteriales	Flavobacteriaceae	NS5_marine_group	Bacteria	Bacteroidota	Bacteroidia	Flavobacteriales_B_877923	Flavobacteriaceae	MS024-2A	40	intermediate	0.00222652	abundant
ASV64	Bacteria	Proteobacteria	Alphaproteobacteria	SAR11_clade	Clade_I	Clade_Ia	Bacteria	Pseudomonadota	Alphaproteobacteria	Pelagibacterales	Pelagibacteraceae	Pelagibacter_A_533952	32	intermediate	0.00243209	abundant
ASV65	Bacteria	Proteobacteria	Alphaproteobacteria	Rhodobacterales	Rhodobacteraceae	Amylibacter	Bacteria	Pseudomonadota	Alphaproteobacteria	Rhodobacterales	Rhodobacteraceae	Amylibacter	27	intermediate	0.00225261	abundant
ASV66	Bacteria	Proteobacteria	Alphaproteobacteria	Rhodobacterales	Rhodobacteraceae	Amylibacter	Bacteria	Pseudomonadota	Alphaproteobacteria	Rhodobacterales	Rhodobacteraceae	Amylibacter	25	intermediate	0.00215607	abundant
ASV67	Bacteria	Bacteroidota	Bacteroidia	Flavobacteriales	Flavobacteriaceae	NS5_marine_group	Bacteria	Bacteroidota	Bacteroidia	Flavobacteriales_B_877923	Flavobacteriaceae	MS024-2A	40	intermediate	0.00212626	abundant
ASV68	Bacteria	Bacteroidota	Bacteroidia	Flavobacteriales	Flavobacteriaceae	NS5_marine_group	Bacteria	Bacteroidota	Bacteroidia	Flavobacteriales_B_877923	Flavobacteriaceae	MS024-2A	47	broad	0.00206453	CRT
ASV69	Bacteria	Bacteroidota	Bacteroidia	Flavobacteriales	Flavobacteriaceae	NS5_marine_group	Bacteria	Bacteroidota	Bacteroidia	Flavobacteriales_B_877923	Flavobacteriaceae	MS024-2A	35	intermediate	0.00193895	abundant
ASV70	Bacteria	Proteobacteria	Alphaproteobacteria	Rhodobacterales	Rhodobacteraceae	NA	Bacteria	Pseudomonadota	Alphaproteobacteria	Rhodobacterales	Rhodobacteraceae	NA	25	intermediate	0.00206259	abundant
ASV71	Bacteria	Proteobacteria	Alphaproteobacteria	Rhodobacterales	Rhodobacteraceae	NA	Bacteria	Pseudomonadota	Alphaproteobacteria	Rhodobacterales	Rhodobacteraceae	NA	26	intermediate	0.00204255	abundant
ASV72	Bacteria	Proteobacteria	Alphaproteobacteria	Rhodobacterales	Rhodobacteraceae	NA	Bacteria	Pseudomonadota	Alphaproteobacteria	Rhodobacterales	Rhodobacteraceae	NA	26	intermediate	0.00203076	abundant
ASV73	Bacteria	Proteobacteria	Alphaproteobacteria	Rhodobacterales	Rhodobacteraceae	NA	Bacteria	Pseudomonadota	Alphaproteobacteria	Rhodobacterales	Rhodobacteraceae	NA	26	intermediate	0.0020173	abundant
ASV74	Bacteria	Bacteroidota	Bacteroidia	Flavobacteriales	Flavobacteriaceae	NS5_marine_group	Bacteria	Bacteroidota	Bacteroidia	Flavobacteriales_B_877923	Flavobacteriaceae	MS024-2A	36	intermediate	0.00186658	CRT
ASV75	Bacteria	Proteobacteria	Alphaproteobacteria	SAR11_clade	Clade_I	Clade_Ia	Bacteria	Pseudomonadota	Alphaproteobacteria	Pelagibacterales	Pelagibacteraceae	Pelagibacter_A_533952	41	intermediate	0.00194779	abundant
ASV76	Bacteria	Proteobacteria	Alphaproteobacteria	SAR11_clade	Clade_I	Clade_Ia	Bacteria	Pseudomonadota	Alphaproteobacteria	Pelagibacterales	Pelagibacteraceae	Pelagibacter_A_533952	44	intermediate	0.00196066	abundant
ASV77	Archaea	Thermoplasmatota	Thermoplasmata	Marine_Group_II	Marine_Group_II	Marine_Group_II	Archaea	Thermoplasmatota	Poseidoniia	Poseidoniales	Thalassarchaeaceae	MGIIb-O1	18	intermediate	0.00193111	abundant
ASV78	Bacteria	Bacteroidota	Bacteroidia	Flavobacteriales	Flavobacteriaceae	NA	Bacteria	Bacteroidota	Bacteroidia	Flavobacteriales_B_877923	Flavobacteriaceae	Tenacibaculum_A_805184	32	intermediate	0.00189732	CRT
ASV79	Bacteria	Bacteroidota	Bacteroidia	Flavobacteriales	Flavobacteriaceae	Flavobacterium	Bacteria	Bacteroidota	Bacteroidia	Flavobacteriales_B_877923	Flavobacteriaceae	Flavobacterium	36	intermediate	0.00206185	abundant
ASV80	Archaea	Thermoplasmatota	Thermoplasmata	Marine_Group_II	Marine_Group_II	Marine_Group_II	Archaea	Thermoplasmatota	Poseidoniia	Poseidoniales	Thalassarchaeaceae	MGIIb-O1	18	intermediate	0.00189793	abundant
ASV81	Bacteria	Actinobacteriota	Acidimicrobiia	Actinomarinales	Actinomarinaceae	Candidatus_Actinomarina	Bacteria	Actinomycetota	Acidimicrobiia_402965	Actinomarinales	Actinomarinaceae	Actinomarina	31	intermediate	0.00196544	abundant
ASV82	Archaea	Thermoplasmatota	Thermoplasmata	Marine_Group_II	Marine_Group_II	Marine_Group_II	Archaea	Thermoplasmatota	Poseidoniia	Poseidoniales	Thalassarchaeaceae	MGIIb-O1	20	intermediate	0.00189595	abundant
ASV83	Archaea	Thermoplasmatota	Thermoplasmata	Marine_Group_II	Marine_Group_II	Marine_Group_II	Archaea	Thermoplasmatota	Poseidoniia	Poseidoniales	Thalassarchaeaceae	MGIIb-O1	19	intermediate	0.00189086	abundant
ASV84	Bacteria	Bacteroidota	Bacteroidia	Flavobacteriales	Flavobacteriaceae	NS5_marine_group	Bacteria	Bacteroidota	Bacteroidia	Flavobacteriales_B_877923	Flavobacteriaceae	MS024-2A	36	intermediate	0.00173371	CRT
ASV85	Bacteria	Bacteroidota	Bacteroidia	Flavobacteriales	Flavobacteriaceae	Flavobacterium	Bacteria	Bacteroidota	Bacteroidia	Flavobacteriales_B_877923	Flavobacteriaceae	Flavobacterium	31	intermediate	0.00195852	abundant
ASV86	Bacteria	Patescibacteria	Saccharimonadia	Saccharimonadales	Saccharimonadaceae	TM7a	Bacteria	Patescibacteria	Saccharimonadia	Saccharimonadales	UBA2112	2011-GWC2-44-17	18	intermediate	0.00179761	abundant
ASV87	Bacteria	Bacteroidota	Bacteroidia	Flavobacteriales	Flavobacteriaceae	Flavobacterium	Bacteria	Bacteroidota	Bacteroidia	Flavobacteriales_B_877923	Flavobacteriaceae	Flavobacterium	30	intermediate	0.0019	abundant
ASV88	Bacteria	Bacteroidota	Bacteroidia	Flavobacteriales	Flavobacteriaceae	Flavobacterium	Bacteria	Bacteroidota	Bacteroidia	Flavobacteriales_B_877923	Flavobacteriaceae	Flavobacterium	31	intermediate	0.00189937	abundant
ASV89	Bacteria	Actinobacteriota	Acidimicrobiia	Actinomarinales	Actinomarinaceae	Candidatus_Actinomarina	Bacteria	Actinomycetota	Acidimicrobiia_402965	Actinomarinales	Actinomarinaceae	Actinomarina	31	intermediate	0.00184854	abundant
ASV90	Bacteria	Proteobacteria	Alphaproteobacteria	Rhodobacterales	Rhodobacteraceae	NA	Bacteria	Pseudomonadota	Alphaproteobacteria	Rhodobacterales	Rhodobacteraceae	NA	50	broad	0.0017088	CRT
ASV91	Bacteria	Bacteroidota	Bacteroidia	Flavobacteriales	Cryomorphaceae	uncultured	Bacteria	Bacteroidota	Bacteroidia	Flavobacteriales_B_877923	Schleiferiaceae	UBA10364	42	intermediate	0.00167754	CRT
ASV92	Bacteria	Bacteroidota	Bacteroidia	Flavobacteriales	Flavobacteriaceae	Flavobacterium	Bacteria	Bacteroidota	Bacteroidia	Flavobacteriales_B_877923	Flavobacteriaceae	Flavobacterium	32	intermediate	0.00181594	abundant
ASV93	Bacteria	Proteobacteria	Gammaproteobacteria	Thiomicrospirales	Thioglobaceae	SUP05_cluster	Bacteria	Pseudomonadota	Gammaproteobacteria	PS1	Thioglobaceae	Pseudothioglobus	39	intermediate	0.00176348	abundant
ASV94	Bacteria	Bacteroidota	Bacteroidia	Flavobacteriales	Cryomorphaceae	uncultured	Bacteria	Bacteroidota	Bacteroidia	Flavobacteriales_B_877923	Schleiferiaceae	UBA10364	45	broad	0.00163888	CRT
ASV95	Bacteria	Bacteroidota	Bacteroidia	Flavobacteriales	Flavobacteriaceae	NA	Bacteria	Bacteroidota	Bacteroidia	Flavobacteriales_B_877923	Flavobacteriaceae	Tenacibaculum_A_805184	29	intermediate	0.00164672	CRT
ASV96	Bacteria	Patescibacteria	Saccharimonadia	Saccharimonadales	Saccharimonadaceae	TM7a	Bacteria	Patescibacteria	Saccharimonadia	Saccharimonadales	UBA2112	2011-GWC2-44-17	20	intermediate	0.00168866	abundant
ASV97	Bacteria	Bacteroidota	Bacteroidia	Flavobacteriales	Cryomorphaceae	uncultured	Bacteria	Bacteroidota	Bacteroidia	Flavobacteriales_B_877923	Schleiferiaceae	UBA10364	42	intermediate	0.00165578	CRT
ASV98	Bacteria	Proteobacteria	Alphaproteobacteria	Rhodobacterales	Rhodobacteraceae	NA	Bacteria	Pseudomonadota	Alphaproteobacteria	Rhodobacterales	Rhodobacteraceae	NA	49	broad	0.00162492	CRT
ASV99	Bacteria	Bacteroidota	Bacteroidia	Flavobacteriales	Flavobacteriaceae	NA	Bacteria	Bacteroidota	Bacteroidia	Flavobacteriales_B_877923	Flavobacteriaceae	Tenacibaculum_A_805184	32	intermediate	0.00163072	CRT
ASV100	Bacteria	Bacteroidota	Bacteroidia	Flavobacteriales	Flavobacteriaceae	NA	Bacteria	Bacteroidota	Bacteroidia	Flavobacteriales_B_877923	Flavobacteriaceae	Tenacibaculum_A_805184	29	intermediate	0.00162144	CRT
ASV101	Bacteria	Bacteroidota	Bacteroidia	Flavobacteriales	Flavobacteriaceae	Formosa	Bacteria	Bacteroidota	Bacteroidia	Flavobacteriales_B_877923	Flavobacteriaceae	NA	29	intermediate	0.00156952	abundant
ASV102	Bacteria	Proteobacteria	Gammaproteobacteria	Pseudomonadales	Moraxellaceae	Acinetobacter	Bacteria	Pseudomonadota	Gammaproteobacteria	Pseudomonadales_A_660879	Moraxellaceae	Acinetobacter	4	narrow	0.00180891	abundant
ASV103	Bacteria	Bacteroidota	Bacteroidia	Flavobacteriales	Flavobacteriaceae	Formosa	Bacteria	Bacteroidota	Bacteroidia	Flavobacteriales_B_877923	Flavobacteriaceae	NA	29	intermediate	0.00153134	CRT
ASV104	Bacteria	Bacteroidota	Bacteroidia	Flavobacteriales	Flavobacteriaceae	Flavobacterium	Bacteria	Bacteroidota	Bacteroidia	Flavobacteriales_B_877923	Flavobacteriaceae	Flavobacterium	28	intermediate	0.00170164	abundant
ASV105	Bacteria	Proteobacteria	Alphaproteobacteria	Rhodobacterales	Rhodobacteraceae	NA	Bacteria	Pseudomonadota	Alphaproteobacteria	Rhodobacterales	Rhodobacteraceae	NA	51	broad	0.00159074	CRT
ASV106	Bacteria	Bacteroidota	Bacteroidia	Flavobacteriales	Cryomorphaceae	uncultured	Bacteria	Bacteroidota	Bacteroidia	Flavobacteriales_B_877923	Schleiferiaceae	UBA10364	45	broad	0.00156036	CRT
ASV107	Bacteria	Proteobacteria	Gammaproteobacteria	Thiomicrospirales	Thioglobaceae	SUP05_cluster	Bacteria	Pseudomonadota	Gammaproteobacteria	PS1	Thioglobaceae	Pseudothioglobus	39	intermediate	0.00162359	abundant
ASV108	Bacteria	Bacteroidota	Bacteroidia	Flavobacteriales	Flavobacteriaceae	NA	Bacteria	Bacteroidota	Bacteroidia	Flavobacteriales_B_877923	Flavobacteriaceae	Tenacibaculum_A_805184	31	intermediate	0.00154468	CRT
ASV109	Bacteria	Bacteroidota	Bacteroidia	Flavobacteriales	Cryomorphaceae	uncultured	Bacteria	Bacteroidota	Bacteroidia	Flavobacteriales_B_877923	Schleiferiaceae	UBA10364	39	intermediate	0.00153148	CRT
ASV110	Bacteria	Bacteroidota	Bacteroidia	Flavobacteriales	Flavobacteriaceae	Formosa	Bacteria	Bacteroidota	Bacteroidia	Flavobacteriales_B_877923	Flavobacteriaceae	NA	28	intermediate	0.00149431	abundant
ASV111	Bacteria	Proteobacteria	Gammaproteobacteria	Thiomicrospirales	Thioglobaceae	SUP05_cluster	Bacteria	Pseudomonadota	Gammaproteobacteria	PS1	Thioglobaceae	Pseudothioglobus	41	intermediate	0.00159278	CRT
ASV112	Bacteria	Proteobacteria	Alphaproteobacteria	Rhodobacterales	Rhodobacteraceae	HIMB11	Bacteria	Pseudomonadota	Alphaproteobacteria	Rhodobacterales	Rhodobacteraceae	NA	27	intermediate	0.00157076	abundant
ASV113	Bacteria	Bacteroidota	Bacteroidia	Flavobacteriales	Flavobacteriaceae	NA	Bacteria	Bacteroidota	Bacteroidia	Flavobacteriales_B_877923	Flavobacteriaceae	Tenacibaculum_A_805184	29	intermediate	0.00148318	CRT
ASV114	Bacteria	Proteobacteria	Alphaproteobacteria	Rhodobacterales	Rhodobacteraceae	NA	Bacteria	Pseudomonadota	Alphaproteobacteria	Rhodobacterales	Rhodobacteraceae	NA	45	broad	0.00146647	CRT
ASV115	Bacteria	Proteobacteria	Gammaproteobacteria	Thiomicrospirales	Thioglobaceae	SUP05_cluster	Bacteria	Pseudomonadota	Gammaproteobacteria	PS1	Thioglobaceae	Pseudothioglobus	37	intermediate	0.00156888	abundant
ASV116	Bacteria	Proteobacteria	Gammaproteobacteria	Thiomicrospirales	Thioglobaceae	SUP05_cluster	Bacteria	Pseudomonadota	Gammaproteobacteria	PS1	Thioglobaceae	Pseudothioglobus	40	intermediate	0.00154495	abundant
ASV117	Bacteria	Proteobacteria	Gammaproteobacteria	Pseudomonadales	Moraxellaceae	Acinetobacter	Bacteria	Pseudomonadota	Gammaproteobacteria	Pseudomonadales_A_660879	Moraxellaceae	Acinetobacter	5	narrow	0.00168557	abundant
ASV118	Bacteria	Bacteroidota	Bacteroidia	Flavobacteriales	Flavobacteriaceae	Formosa	Bacteria	Bacteroidota	Bacteroidia	Flavobacteriales_B_877923	Flavobacteriaceae	NA	28	intermediate	0.00145441	CRT
ASV119	Bacteria	Proteobacteria	Gammaproteobacteria	Pseudomonadales	Moraxellaceae	Acinetobacter	Bacteria	Pseudomonadota	Gammaproteobacteria	Pseudomonadales_A_660879	Moraxellaceae	Acinetobacter	5	narrow	0.00164373	abundant
ASV120	Bacteria	Bacteroidota	Bacteroidia	Flavobacteriales	Flavobacteriaceae	Formosa	Bacteria	Bacteroidota	Bacteroidia	Flavobacteriales_B_877923	Flavobacteriaceae	NA	29	intermediate	0.00144632	CRT
ASV121	Bacteria	Proteobacteria	Alphaproteobacteria	Rhodobacterales	Rhodobacteraceae	NA	Bacteria	Pseudomonadota	Alphaproteobacteria	Rhodobacterales	Rhodobacteraceae	NA	46	broad	0.00143322	CRT
ASV122	Bacteria	Cyanobacteria	Cyanobacteriia	Synechococcales	Cyanobiaceae	Synechococcus_CC9902	Bacteria	Cyanobacteriota	Cyanobacteriia	PCC-6307	Cyanobiaceae	NA	41	intermediate	0.0014671	CRT
ASV123	Bacteria	Patescibacteria	Saccharimonadia	Saccharimonadales	Saccharimonadaceae	TM7a	Bacteria	Patescibacteria	Saccharimonadia	Saccharimonadales	UBA2112	2011-GWC2-44-17	17	intermediate	0.00154086	abundant
ASV124	Bacteria	Actinobacteriota	Acidimicrobiia	Actinomarinales	Actinomarinaceae	Candidatus_Actinomarina	Bacteria	Actinomycetota	Acidimicrobiia_402965	Actinomarinales	Actinomarinaceae	Actinomarina	15	intermediate	0.00144961	abundant
ASV125	Bacteria	Proteobacteria	Gammaproteobacteria	Oceanospirillales	Nitrincolaceae	Marinobacterium	Bacteria	Pseudomonadota	Gammaproteobacteria	Pseudomonadales_A_641035	Nitrincolaceae	Marinobacterium_E_637619	15	intermediate	0.00142384	abundant
ASV126	Bacteria	Proteobacteria	Gammaproteobacteria	Oceanospirillales	Nitrincolaceae	Marinobacterium	Bacteria	Pseudomonadota	Gammaproteobacteria	Pseudomonadales_A_641035	Nitrincolaceae	Marinobacterium_E_637619	18	intermediate	0.00138651	abundant
ASV127	Bacteria	Cyanobacteria	Cyanobacteriia	Synechococcales	Cyanobiaceae	Synechococcus_CC9902	Bacteria	Cyanobacteriota	Cyanobacteriia	PCC-6307	Cyanobiaceae	NA	42	intermediate	0.00141205	CRT
ASV128	Bacteria	Proteobacteria	Alphaproteobacteria	Rhodobacterales	Rhodobacteraceae	HIMB11	Bacteria	Pseudomonadota	Alphaproteobacteria	Rhodobacterales	Rhodobacteraceae	NA	27	intermediate	0.00141934	abundant
ASV129	Bacteria	Proteobacteria	Gammaproteobacteria	Cellvibrionales	Porticoccaceae	SAR92_clade	Bacteria	Pseudomonadota	Gammaproteobacteria	Pseudomonadales_A_650612	Porticoccaceae	HTCC2207	14	intermediate	0.00142972	abundant
ASV130	Bacteria	Proteobacteria	Alphaproteobacteria	Rhodobacterales	Rhodobacteraceae	HIMB11	Bacteria	Pseudomonadota	Alphaproteobacteria	Rhodobacterales	Rhodobacteraceae	NA	25	intermediate	0.00140573	abundant
ASV131	Archaea	Thermoplasmatota	Thermoplasmata	Marine_Group_II	Marine_Group_II	Marine_Group_II	Archaea	Thermoplasmatota	Poseidoniia	Poseidoniales	Thalassarchaeaceae	MGIIb-O2	20	intermediate	0.00139885	abundant
ASV132	Bacteria	Proteobacteria	Alphaproteobacteria	Rhodobacterales	Rhodobacteraceae	NA	Bacteria	Pseudomonadota	Alphaproteobacteria	Rhodobacterales	Rhodobacteraceae	NA	30	intermediate	0.00149908	abundant
ASV133	Bacteria	Proteobacteria	Alphaproteobacteria	Rhodobacterales	Rhodobacteraceae	HIMB11	Bacteria	Pseudomonadota	Alphaproteobacteria	Rhodobacterales	Rhodobacteraceae	NA	26	intermediate	0.00138843	CRT
ASV134	Bacteria	Proteobacteria	Alphaproteobacteria	Rhodobacterales	Rhodobacteraceae	NA	Bacteria	Pseudomonadota	Alphaproteobacteria	Rhodobacterales	Rhodobacteraceae	NA	29	intermediate	0.00147862	abundant
ASV135	Bacteria	Proteobacteria	Alphaproteobacteria	Rhodobacterales	Rhodobacteraceae	HIMB11	Bacteria	Pseudomonadota	Alphaproteobacteria	Rhodobacterales	Rhodobacteraceae	NA	26	intermediate	0.00137884	CRT
ASV136	Bacteria	Bacteroidota	Bacteroidia	Flavobacteriales	Flavobacteriaceae	Formosa	Bacteria	Bacteroidota	Bacteroidia	Flavobacteriales_B_877923	Flavobacteriaceae	NA	23	intermediate	0.00126254	CRT
ASV137	Archaea	Thermoplasmatota	Thermoplasmata	Marine_Group_II	Marine_Group_II	Marine_Group_II	Archaea	Thermoplasmatota	Poseidoniia	Poseidoniales	Thalassarchaeaceae	MGIIb-O2	23	intermediate	0.00135076	abundant
ASV138	Bacteria	Actinobacteriota	Acidimicrobiia	Actinomarinales	Actinomarinaceae	Candidatus_Actinomarina	Bacteria	Actinomycetota	Acidimicrobiia_402965	Actinomarinales	Actinomarinaceae	Actinomarina	15	intermediate	0.00131261	abundant
ASV139	Bacteria	Bacteroidota	Bacteroidia	Flavobacteriales	Flavobacteriaceae	NS5_marine_group	Bacteria	Bacteroidota	Bacteroidia	Flavobacteriales_B_877923	Flavobacteriaceae	MS024-2A	40	intermediate	0.0012972	abundant
ASV140	Bacteria	Cyanobacteria	Cyanobacteriia	Synechococcales	Cyanobiaceae	Synechococcus_CC9902	Bacteria	Cyanobacteriota	Cyanobacteriia	PCC-6307	Cyanobiaceae	NA	33	intermediate	0.00125585	CRT
ASV141	Bacteria	Cyanobacteria	Cyanobacteriia	Synechococcales	Cyanobiaceae	Synechococcus_CC9902	Bacteria	Cyanobacteriota	Cyanobacteriia	PCC-6307	Cyanobiaceae	NA	34	intermediate	0.00126159	CRT
ASV142	Archaea	Thermoplasmatota	Thermoplasmata	Marine_Group_II	Marine_Group_II	Marine_Group_II	Archaea	Thermoplasmatota	Poseidoniia	Poseidoniales	Thalassarchaeaceae	MGIIb-O2	21	intermediate	0.00132498	abundant
ASV143	Bacteria	Proteobacteria	Alphaproteobacteria	Rhodobacterales	Rhodobacteraceae	Ascidiaceihabitans	Bacteria	Pseudomonadota	Alphaproteobacteria	Rhodobacterales	Rhodobacteraceae	NA	20	intermediate	0.00115677	abundant
ASV144	Bacteria	Proteobacteria	Alphaproteobacteria	Rhodobacterales	Rhodobacteraceae	Ascidiaceihabitans	Bacteria	Pseudomonadota	Alphaproteobacteria	Rhodobacterales	Rhodobacteraceae	NA	23	intermediate	0.00111974	abundant
ASV145	Bacteria	Bacteroidota	Bacteroidia	Flavobacteriales	Flavobacteriaceae	NS4_marine_group	Bacteria	Bacteroidota	Bacteroidia	Flavobacteriales_B_877923	Flavobacteriaceae	MAG-121220-bin8	38	intermediate	0.00134698	CRT
ASV146	Archaea	Thermoplasmatota	Thermoplasmata	Marine_Group_II	Marine_Group_II	Marine_Group_II	Archaea	Thermoplasmatota	Poseidoniia	Poseidoniales	Poseidoniaceae	Poseidonia	28	intermediate	0.00134468	CRT
ASV147	Bacteria	Cyanobacteria	Cyanobacteriia	Synechococcales	Cyanobiaceae	Synechococcus_CC9902	Bacteria	Cyanobacteriota	Cyanobacteriia	PCC-6307	Cyanobiaceae	NA	34	intermediate	0.00121884	CRT
ASV148	Bacteria	Patescibacteria	Saccharimonadia	Saccharimonadales	Saccharimonadaceae	TM7a	Bacteria	Patescibacteria	Saccharimonadia	Saccharimonadales	UBA2112	2011-GWC2-44-17	16	intermediate	0.00129897	abundant
ASV149	Bacteria	Proteobacteria	Gammaproteobacteria	Pseudomonadales	Moraxellaceae	Acinetobacter	Bacteria	Pseudomonadota	Gammaproteobacteria	Pseudomonadales_A_660879	Moraxellaceae	Acinetobacter	6	narrow	0.00123253	abundant
ASV150	Bacteria	Proteobacteria	Gammaproteobacteria	Alteromonadales	Alteromonadaceae	NA	Bacteria	Pseudomonadota	Gammaproteobacteria	Enterobacterales_737866	Alteromonadaceae	NA	28	intermediate	0.00131644	CRT
ASV151	Bacteria	Proteobacteria	Alphaproteobacteria	Puniceispirillales	SAR116_clade	NA	Bacteria	Pseudomonadota	Alphaproteobacteria	Puniceispirillales_A_508355	Puniceispirillaceae	UBA3439	30	intermediate	0.00118178	CRT
ASV152	Bacteria	Proteobacteria	Alphaproteobacteria	Puniceispirillales	SAR116_clade	NA	Bacteria	Pseudomonadota	Alphaproteobacteria	Puniceispirillales_A_508355	Puniceispirillaceae	UBA3439	30	intermediate	0.00117231	CRT
ASV153	Bacteria	Cyanobacteria	Cyanobacteriia	Synechococcales	Cyanobiaceae	Synechococcus_CC9902	Bacteria	Cyanobacteriota	Cyanobacteriia	PCC-6307	Cyanobiaceae	NA	36	intermediate	0.00122796	CRT
ASV154	Bacteria	Proteobacteria	Gammaproteobacteria	Alteromonadales	Alteromonadaceae	NA	Bacteria	Pseudomonadota	Gammaproteobacteria	Enterobacterales_737866	Alteromonadaceae	NA	30	intermediate	0.00128891	CRT
ASV155	Archaea	Thermoplasmatota	Thermoplasmata	Marine_Group_II	Marine_Group_II	Marine_Group_II	Archaea	Thermoplasmatota	Poseidoniia	Poseidoniales	Thalassarchaeaceae	MGIIb-O2	20	intermediate	0.00123971	abundant
ASV156	Bacteria	Bacteroidota	Bacteroidia	Flavobacteriales	Flavobacteriaceae	NS5_marine_group	Bacteria	Bacteroidota	Bacteroidia	Flavobacteriales_B_877923	Flavobacteriaceae	MS024-2A	33	intermediate	0.00113406	CRT
ASV157	Bacteria	Proteobacteria	Gammaproteobacteria	Oceanospirillales	Nitrincolaceae	Marinobacterium	Bacteria	Pseudomonadota	Gammaproteobacteria	Pseudomonadales_A_641035	Nitrincolaceae	Marinobacterium_E_637619	12	intermediate	0.00119274	abundant
ASV158	Bacteria	Proteobacteria	Alphaproteobacteria	Rhodobacterales	Rhodobacteraceae	Ascidiaceihabitans	Bacteria	Pseudomonadota	Alphaproteobacteria	Rhodobacterales	Rhodobacteraceae	NA	19	intermediate	0.000999836	abundant
ASV159	Bacteria	Proteobacteria	Alphaproteobacteria	Rhodobacterales	Rhodobacteraceae	NA	Bacteria	Pseudomonadota	Alphaproteobacteria	Rhodobacterales	Rhodobacteraceae	NA	25	intermediate	0.00129352	abundant
ASV160	Bacteria	Proteobacteria	Gammaproteobacteria	Alteromonadales	Alteromonadaceae	NA	Bacteria	Pseudomonadota	Gammaproteobacteria	Enterobacterales_737866	Alteromonadaceae	NA	28	intermediate	0.00123076	CRT
ASV161	Bacteria	Bacteroidota	Bacteroidia	Flavobacteriales	Flavobacteriaceae	NS5_marine_group	Bacteria	Bacteroidota	Bacteroidia	Flavobacteriales_B_877923	Flavobacteriaceae	Marisimplicoccus	39	intermediate	0.00118088	CRT
ASV162	Bacteria	Proteobacteria	Gammaproteobacteria	Alteromonadales	Alteromonadaceae	NA	Bacteria	Pseudomonadota	Gammaproteobacteria	Enterobacterales_737866	Alteromonadaceae	NA	27	intermediate	0.00116033	abundant
ASV163	Bacteria	Proteobacteria	Gammaproteobacteria	Pseudomonadales	Moraxellaceae	Acinetobacter	Bacteria	Pseudomonadota	Gammaproteobacteria	Pseudomonadales_A_660879	Moraxellaceae	Acinetobacter	6	narrow	0.00109977	abundant
ASV164	Bacteria	Proteobacteria	Gammaproteobacteria	Alteromonadales	Alteromonadaceae	NA	Bacteria	Pseudomonadota	Gammaproteobacteria	Enterobacterales_737866	Alteromonadaceae	NA	29	intermediate	0.00118336	abundant
ASV165	Archaea	Thermoplasmatota	Thermoplasmata	Marine_Group_II	Marine_Group_II	Marine_Group_II	Archaea	Thermoplasmatota	Poseidoniia	Poseidoniales	Poseidoniaceae	Poseidonia	28	intermediate	0.00118319	CRT
ASV166	Bacteria	Proteobacteria	Gammaproteobacteria	Cellvibrionales	Porticoccaceae	SAR92_clade	Bacteria	Pseudomonadota	Gammaproteobacteria	Pseudomonadales_A_650612	Porticoccaceae	NA	21	intermediate	0.00100461	CRT
ASV167	Bacteria	Proteobacteria	Gammaproteobacteria	Cellvibrionales	Porticoccaceae	SAR92_clade	Bacteria	Pseudomonadota	Gammaproteobacteria	Pseudomonadales_A_650612	Porticoccaceae	HTCC2207	13	intermediate	0.00115456	abundant
ASV168	Bacteria	Firmicutes	Bacilli	Exiguobacterales	Exiguobacteraceae	Exiguobacterium	Bacteria	Bacillota_I	Bacilli_A	Exiguobacterales	Exiguobacteraceae	Exiguobacterium_A	7	intermediate	0.00113553	abundant
ASV169	Bacteria	Bacteroidota	Bacteroidia	Flavobacteriales	Flavobacteriaceae	Ulvibacter	Bacteria	Bacteroidota	Bacteroidia	Flavobacteriales_B_877923	Flavobacteriaceae	Patiriisocius	17	intermediate	0.000951045	CRT
ASV170	Bacteria	Proteobacteria	Alphaproteobacteria	Rhodobacterales	Rhodobacteraceae	NA	Bacteria	Pseudomonadota	Alphaproteobacteria	Rhodobacterales	Rhodobacteraceae	NA	28	intermediate	0.00120134	abundant
ASV171	Bacteria	Bacteroidota	Bacteroidia	Flavobacteriales	Flavobacteriaceae	NS4_marine_group	Bacteria	Bacteroidota	Bacteroidia	Flavobacteriales_B_877923	Flavobacteriaceae	MAG-121220-bin8	33	intermediate	0.00113683	CRT
ASV172	Bacteria	Bacteroidota	Bacteroidia	Flavobacteriales	Flavobacteriaceae	NS4_marine_group	Bacteria	Bacteroidota	Bacteroidia	Flavobacteriales_B_877923	Flavobacteriaceae	MAG-121220-bin8	33	intermediate	0.00113213	CRT
ASV173	Bacteria	Actinobacteriota	Acidimicrobiia	Microtrichales	Ilumatobacteraceae	uncultured	Bacteria	Actinomycetota	Acidimicrobiia_401430	Acidimicrobiales	Ilumatobacteraceae	NA	22	intermediate	0.00110535	abundant
ASV174	Bacteria	Proteobacteria	Gammaproteobacteria	Alteromonadales	Alteromonadaceae	NA	Bacteria	Pseudomonadota	Gammaproteobacteria	Enterobacterales_737866	Alteromonadaceae	NA	28	intermediate	0.00113647	CRT
ASV175	Archaea	Thermoplasmatota	Thermoplasmata	Marine_Group_II	Marine_Group_II	Marine_Group_II	Archaea	Thermoplasmatota	Poseidoniia	Poseidoniales	Poseidoniaceae	Poseidonia	26	intermediate	0.00115921	CRT
ASV176	Bacteria	Bacteroidota	Bacteroidia	Flavobacteriales	Flavobacteriaceae	Ulvibacter	Bacteria	Bacteroidota	Bacteroidia	Flavobacteriales_B_877923	Flavobacteriaceae	Patiriisocius	17	intermediate	0.000941889	CRT
ASV177	Bacteria	Actinobacteriota	Acidimicrobiia	Microtrichales	Ilumatobacteraceae	uncultured	Bacteria	Actinomycetota	Acidimicrobiia_401430	Acidimicrobiales	Ilumatobacteraceae	NA	20	intermediate	0.00106248	abundant
ASV178	Bacteria	Bacteroidota	Bacteroidia	Flavobacteriales	Flavobacteriaceae	NS5_marine_group	Bacteria	Bacteroidota	Bacteroidia	Flavobacteriales_B_877923	Flavobacteriaceae	MS024-2A	32	intermediate	0.00107259	CRT
ASV179	Bacteria	Proteobacteria	Gammaproteobacteria	Cellvibrionales	Porticoccaceae	SAR92_clade	Bacteria	Pseudomonadota	Gammaproteobacteria	Pseudomonadales_A_650612	Porticoccaceae	NA	24	intermediate	0.00101147	CRT
ASV180	Bacteria	Proteobacteria	Alphaproteobacteria	Rhodobacterales	Rhodobacteraceae	Ascidiaceihabitans	Bacteria	Pseudomonadota	Alphaproteobacteria	Rhodobacterales	Rhodobacteraceae	NA	18	intermediate	0.000935667	abundant
ASV181	Archaea	Thermoplasmatota	Thermoplasmata	Marine_Group_II	Marine_Group_II	Marine_Group_II	Archaea	Thermoplasmatota	Poseidoniia	Poseidoniales	Poseidoniaceae	Poseidonia	26	intermediate	0.00114759	CRT
ASV182	Archaea	Thermoplasmatota	Thermoplasmata	Marine_Group_II	Marine_Group_II	Marine_Group_II	Archaea	Thermoplasmatota	Poseidoniia	Poseidoniales	Poseidoniaceae	Poseidonia	26	intermediate	0.00112072	CRT
ASV183	Bacteria	Marinimicrobia_(SAR406_clade)	Marinimicrobia_(SAR406_clade)	Marinimicrobia_(SAR406_clade)	Marinimicrobia_(SAR406_clade)	Marinimicrobia_(SAR406_clade)	Bacteria	Marinisomatota	Marinisomatia	Marinisomatales	Marinisomataceae	Marinisoma	30	intermediate	0.00109745	CRT
ASV184	Bacteria	Proteobacteria	Gammaproteobacteria	Pseudomonadales	Moraxellaceae	Acinetobacter	Bacteria	Pseudomonadota	Gammaproteobacteria	Pseudomonadales_A_660879	Moraxellaceae	Acinetobacter	7	intermediate	0.00105841	abundant
ASV185	Bacteria	Proteobacteria	Alphaproteobacteria	Rhodobacterales	Rhodobacteraceae	Ascidiaceihabitans	Bacteria	Pseudomonadota	Alphaproteobacteria	Rhodobacterales	Rhodobacteraceae	NA	18	intermediate	0.000906944	CRT
ASV186	Bacteria	Proteobacteria	Alphaproteobacteria	Puniceispirillales	SAR116_clade	NA	Bacteria	Pseudomonadota	Alphaproteobacteria	Puniceispirillales_A_508355	Puniceispirillaceae	UBA3439	29	intermediate	0.000985824	CRT
ASV187	Bacteria	Proteobacteria	Alphaproteobacteria	Rhodobacterales	Rhodobacteraceae	NA	Bacteria	Pseudomonadota	Alphaproteobacteria	Rhodobacterales	Rhodobacteraceae	NA	24	intermediate	0.00116621	abundant
ASV188	Bacteria	Bacteroidota	Bacteroidia	Flavobacteriales	Flavobacteriaceae	NS4_marine_group	Bacteria	Bacteroidota	Bacteroidia	Flavobacteriales_B_877923	Flavobacteriaceae	MAG-121220-bin8	32	intermediate	0.00109082	CRT
ASV189	Bacteria	Actinobacteriota	Acidimicrobiia	Microtrichales	Microtrichaceae	Sva0996_marine_group	Bacteria	Actinomycetota	Acidimicrobiia_401430	Acidimicrobiales	SZUA-35	CADEDH01	19	intermediate	0.00103364	CRT
ASV190	Bacteria	Proteobacteria	Gammaproteobacteria	Oceanospirillales	Nitrincolaceae	Marinobacterium	Bacteria	Pseudomonadota	Gammaproteobacteria	Pseudomonadales_A_641035	Nitrincolaceae	Marinobacterium_E_637619	20	intermediate	0.00105544	abundant
ASV191	Archaea	Thermoplasmatota	Thermoplasmata	Marine_Group_II	Marine_Group_II	Marine_Group_II	Archaea	Thermoplasmatota	Poseidoniia	Poseidoniales	Poseidoniaceae	Poseidonia	23	intermediate	0.00108067	CRT
ASV192	Bacteria	Firmicutes	Bacilli	Exiguobacterales	Exiguobacteraceae	Exiguobacterium	Bacteria	Bacillota_I	Bacilli_A	Exiguobacterales	Exiguobacteraceae	Exiguobacterium_A	5	narrow	0.00106478	abundant
ASV193	Bacteria	Bacteroidota	Bacteroidia	Flavobacteriales	Flavobacteriaceae	NS4_marine_group	Bacteria	Bacteroidota	Bacteroidia	Flavobacteriales_B_877923	Flavobacteriaceae	MAG-121220-bin8	34	intermediate	0.00108926	CRT
ASV194	Bacteria	Proteobacteria	Alphaproteobacteria	Puniceispirillales	SAR116_clade	NA	Bacteria	Pseudomonadota	Alphaproteobacteria	Puniceispirillales_A_508355	Puniceispirillaceae	UBA3439	28	intermediate	0.00100957	CRT
ASV195	Bacteria	Actinobacteriota	Acidimicrobiia	Microtrichales	Microtrichaceae	Sva0996_marine_group	Bacteria	Actinomycetota	Acidimicrobiia_401430	Acidimicrobiales	SZUA-35	CADEDH01	20	intermediate	0.00102537	CRT
ASV196	Bacteria	Bacteroidota	Bacteroidia	Flavobacteriales	Flavobacteriaceae	Ulvibacter	Bacteria	Bacteroidota	Bacteroidia	Flavobacteriales_B_877923	Flavobacteriaceae	Patiriisocius	17	intermediate	0.000867095	CRT
ASV197	Bacteria	Marinimicrobia_(SAR406_clade)	Marinimicrobia_(SAR406_clade)	Marinimicrobia_(SAR406_clade)	Marinimicrobia_(SAR406_clade)	Marinimicrobia_(SAR406_clade)	Bacteria	Marinisomatota	Marinisomatia	Marinisomatales	Marinisomataceae	Marinisoma	32	intermediate	0.00105829	CRT
ASV198	Bacteria	Bacteroidota	Bacteroidia	Flavobacteriales	Flavobacteriaceae	NS4_marine_group	Bacteria	Bacteroidota	Bacteroidia	Flavobacteriales_B_877923	Flavobacteriaceae	MAG-121220-bin8	31	intermediate	0.00107303	CRT
ASV199	Bacteria	Bacteroidota	Bacteroidia	Flavobacteriales	Flavobacteriaceae	NS5_marine_group	Bacteria	Bacteroidota	Bacteroidia	Flavobacteriales_B_877923	Flavobacteriaceae	MS024-2A	32	intermediate	0.00100814	CRT
ASV200	Bacteria	Bacteroidota	Bacteroidia	Flavobacteriales	Flavobacteriaceae	NS5_marine_group	Bacteria	Bacteroidota	Bacteroidia	Flavobacteriales_B_877923	Flavobacteriaceae	MS024-2A	36	intermediate	0.00100302	CRT
ASV201	Bacteria	Proteobacteria	Alphaproteobacteria	Rhodobacterales	Rhodobacteraceae	NA	Bacteria	Pseudomonadota	Alphaproteobacteria	Rhodobacterales	Rhodobacteraceae	NA	25	intermediate	0.00109854	CRT
ASV202	Bacteria	Marinimicrobia_(SAR406_clade)	Marinimicrobia_(SAR406_clade)	Marinimicrobia_(SAR406_clade)	Marinimicrobia_(SAR406_clade)	Marinimicrobia_(SAR406_clade)	Bacteria	Marinisomatota	Marinisomatia	Marinisomatales	Marinisomataceae	Marinisoma	31	intermediate	0.00103632	CRT
ASV203	Bacteria	Proteobacteria	Gammaproteobacteria	Oceanospirillales	Nitrincolaceae	Marinobacterium	Bacteria	Pseudomonadota	Gammaproteobacteria	Pseudomonadales_A_641035	Nitrincolaceae	Marinobacterium_E_637619	12	intermediate	0.00102225	abundant
ASV204	Bacteria	Firmicutes	Bacilli	Exiguobacterales	Exiguobacteraceae	Exiguobacterium	Bacteria	Bacillota_I	Bacilli_A	Exiguobacterales	Exiguobacteraceae	Exiguobacterium_A	7	intermediate	0.00102238	abundant
ASV205	Bacteria	Proteobacteria	Gammaproteobacteria	Cellvibrionales	Porticoccaceae	SAR92_clade	Bacteria	Pseudomonadota	Gammaproteobacteria	Pseudomonadales_A_650612	Porticoccaceae	NA	17	intermediate	0.000910678	CRT
ASV206	Bacteria	Marinimicrobia_(SAR406_clade)	Marinimicrobia_(SAR406_clade)	Marinimicrobia_(SAR406_clade)	Marinimicrobia_(SAR406_clade)	Marinimicrobia_(SAR406_clade)	Bacteria	Marinisomatota	Marinisomatia	Marinisomatales	Marinisomataceae	Marinisoma	29	intermediate	0.00102029	CRT
ASV207	Bacteria	Proteobacteria	Alphaproteobacteria	Rhodobacterales	Rhodobacteraceae	Ascidiaceihabitans	Bacteria	Pseudomonadota	Alphaproteobacteria	Rhodobacterales	Rhodobacteraceae	NA	16	intermediate	0.000838775	abundant
ASV208	Bacteria	Marinimicrobia_(SAR406_clade)	Marinimicrobia_(SAR406_clade)	Marinimicrobia_(SAR406_clade)	Marinimicrobia_(SAR406_clade)	Marinimicrobia_(SAR406_clade)	Bacteria	Marinisomatota	Marinisomatia	Marinisomatales	Marinisomataceae	Marinisoma	28	intermediate	0.000993084	CRT
ASV209	Bacteria	Bacteroidota	Bacteroidia	Flavobacteriales	Flavobacteriaceae	NS5_marine_group	Bacteria	Bacteroidota	Bacteroidia	Flavobacteriales_B_877923	Flavobacteriaceae	Marisimplicoccus	34	intermediate	0.000994225	CRT
ASV210	Bacteria	Cyanobacteria	Cyanobacteriia	Synechococcales	Cyanobiaceae	Synechococcus_CC9902	Bacteria	Cyanobacteriota	Cyanobacteriia	PCC-6307	Cyanobiaceae	Synechococcus_C	18	intermediate	0.000954782	CRT
ASV211	Bacteria	Bacteroidota	Bacteroidia	Flavobacteriales	Flavobacteriaceae	Ulvibacter	Bacteria	Bacteroidota	Bacteroidia	Flavobacteriales_B_877923	Flavobacteriaceae	Patiriisocius	16	intermediate	0.000811231	CRT
ASV212	Bacteria	Marinimicrobia_(SAR406_clade)	Marinimicrobia_(SAR406_clade)	Marinimicrobia_(SAR406_clade)	Marinimicrobia_(SAR406_clade)	Marinimicrobia_(SAR406_clade)	Bacteria	Marinisomatota	Marinisomatia	Marinisomatales	Marinisomataceae	Marinisoma	28	intermediate	0.000977198	CRT
ASV213	Bacteria	Bacteroidota	Bacteroidia	Flavobacteriales	Flavobacteriaceae	NS5_marine_group	Bacteria	Bacteroidota	Bacteroidia	Flavobacteriales_B_877923	Flavobacteriaceae	MS024-2A	31	intermediate	0.000940861	CRT
ASV214	Bacteria	Cyanobacteria	Cyanobacteriia	Synechococcales	Cyanobiaceae	Synechococcus_CC9902	Bacteria	Cyanobacteriota	Cyanobacteriia	PCC-6307	Cyanobiaceae	Synechococcus_C	20	intermediate	0.000934277	CRT
ASV215	Bacteria	Cyanobacteria	Cyanobacteriia	Synechococcales	Cyanobiaceae	Synechococcus_CC9902	Bacteria	Cyanobacteriota	Cyanobacteriia	PCC-6307	Cyanobiaceae	Synechococcus_C	18	intermediate	0.000924629	CRT
ASV216	Bacteria	Cyanobacteria	Cyanobacteriia	Synechococcales	Cyanobiaceae	Synechococcus_CC9902	Bacteria	Cyanobacteriota	Cyanobacteriia	PCC-6307	Cyanobiaceae	Synechococcus_C	21	intermediate	0.000925777	CRT
ASV217	Bacteria	Cyanobacteria	Cyanobacteriia	Synechococcales	Cyanobiaceae	Synechococcus_CC9902	Bacteria	Cyanobacteriota	Cyanobacteriia	PCC-6307	Cyanobiaceae	Synechococcus_C	18	intermediate	0.000928038	abundant
ASV218	Bacteria	Bacteroidota	Bacteroidia	Flavobacteriales	Flavobacteriaceae	NS5_marine_group	Bacteria	Bacteroidota	Bacteroidia	Flavobacteriales_B_877923	Flavobacteriaceae	Marisimplicoccus	32	intermediate	0.000939285	CRT
ASV219	Bacteria	Proteobacteria	Alphaproteobacteria	Rhodobacterales	Rhodobacteraceae	NA	Bacteria	Pseudomonadota	Alphaproteobacteria	Rhodobacterales	Rhodobacteraceae	NA	5	narrow	0.000900558	abundant
ASV220	Bacteria	Bacteroidota	Bacteroidia	Flavobacteriales	Flavobacteriaceae	Polaribacter	Bacteria	Bacteroidota	Bacteroidia	Flavobacteriales_B_877923	Flavobacteriaceae	Polaribacter_A	17	intermediate	0.000870277	CRT
ASV221	Bacteria	Bacteroidota	Bacteroidia	Flavobacteriales	Flavobacteriaceae	NS5_marine_group	Bacteria	Bacteroidota	Bacteroidia	Flavobacteriales_B_877923	Flavobacteriaceae	Marisimplicoccus	32	intermediate	0.000921639	CRT
ASV222	Bacteria	Bacteroidota	Bacteroidia	Flavobacteriales	Flavobacteriaceae	Polaribacter	Bacteria	Bacteroidota	Bacteroidia	Flavobacteriales_B_877923	Flavobacteriaceae	Polaribacter_A	17	intermediate	0.000856701	CRT
ASV223	Bacteria	Proteobacteria	Alphaproteobacteria	Rhodobacterales	Rhodobacteraceae	NA	Bacteria	Pseudomonadota	Alphaproteobacteria	Rhodobacterales	Rhodobacteraceae	Marivivens_491338	6	narrow	0.00104842	abundant
ASV224	Bacteria	Bacteroidota	Bacteroidia	Flavobacteriales	Flavobacteriaceae	NS4_marine_group	Bacteria	Bacteroidota	Bacteroidia	Flavobacteriales_B_877923	Flavobacteriaceae	NA	22	intermediate	0.000893444	abundant
ASV225	Bacteria	Proteobacteria	Alphaproteobacteria	Puniceispirillales	SAR116_clade	NA	Bacteria	Pseudomonadota	Alphaproteobacteria	Puniceispirillales_A_508355	Puniceispirillaceae	UBA3439	25	intermediate	0.000810959	CRT
ASV226	Bacteria	Proteobacteria	Gammaproteobacteria	Cellvibrionales	Porticoccaceae	SAR92_clade	Bacteria	Pseudomonadota	Gammaproteobacteria	Pseudomonadales_A_650612	Porticoccaceae	NA	18	intermediate	0.000816565	CRT
ASV227	Bacteria	Bacteroidota	Bacteroidia	Flavobacteriales	Flavobacteriaceae	NS4_marine_group	Bacteria	Bacteroidota	Bacteroidia	Flavobacteriales_B_877923	Flavobacteriaceae	NA	21	intermediate	0.000858243	abundant
ASV228	Bacteria	Proteobacteria	Gammaproteobacteria	Cellvibrionales	Porticoccaceae	SAR92_clade	Bacteria	Pseudomonadota	Gammaproteobacteria	Pseudomonadales_A_650612	Porticoccaceae	NA	16	intermediate	0.000762461	CRT
ASV229	Bacteria	Proteobacteria	Alphaproteobacteria	Rhodospirillales	AEGEAN-169_marine_group	AEGEAN-169_marine_group	Bacteria	Pseudomonadota	Alphaproteobacteria	HIMB59	HIMB59	HIMB59	31	intermediate	0.000849838	CRT
ASV230	Bacteria	Proteobacteria	Alphaproteobacteria	Rhodobacterales	Rhodobacteraceae	NA	Bacteria	Pseudomonadota	Alphaproteobacteria	Rhodobacterales	Rhodobacteraceae	NA	5	narrow	0.000828097	abundant
ASV231	Bacteria	Bacteroidota	Bacteroidia	Flavobacteriales	Flavobacteriaceae	Polaribacter	Bacteria	Bacteroidota	Bacteroidia	Flavobacteriales_B_877923	Flavobacteriaceae	Polaribacter_A	17	intermediate	0.000798862	CRT
ASV232	Bacteria	Bacteroidota	Bacteroidia	Flavobacteriales	Flavobacteriaceae	NS5_marine_group	Bacteria	Bacteroidota	Bacteroidia	Flavobacteriales_B_877923	Flavobacteriaceae	Marisimplicoccus	30	intermediate	0.000847694	CRT
ASV233	Bacteria	Proteobacteria	Alphaproteobacteria	Puniceispirillales	SAR116_clade	NA	Bacteria	Pseudomonadota	Alphaproteobacteria	Puniceispirillales_A_508355	Puniceispirillaceae	UBA3439	22	intermediate	0.000787477	CRT
ASV234	Bacteria	Bacteroidota	Bacteroidia	Flavobacteriales	Flavobacteriaceae	NS5_marine_group	Bacteria	Bacteroidota	Bacteroidia	Flavobacteriales_B_877923	Flavobacteriaceae	Marisimplicoccus	31	intermediate	0.000843304	CRT
ASV235	Bacteria	Bacteroidota	Bacteroidia	Flavobacteriales	Flavobacteriaceae	Polaribacter	Bacteria	Bacteroidota	Bacteroidia	Flavobacteriales_B_877923	Flavobacteriaceae	Polaribacter_A	18	intermediate	0.000775733	CRT
ASV236	Bacteria	Bacteroidota	Bacteroidia	Flavobacteriales	Flavobacteriaceae	NS5_marine_group	Bacteria	Bacteroidota	Bacteroidia	Flavobacteriales_B_877923	Flavobacteriaceae	Marisimplicoccus	30	intermediate	0.000835396	CRT
ASV237	Bacteria	Bacteroidota	Bacteroidia	Flavobacteriales	Flavobacteriaceae	NS4_marine_group	Bacteria	Bacteroidota	Bacteroidia	Flavobacteriales_B_877923	Flavobacteriaceae	NA	17	intermediate	0.000803137	abundant
ASV238	Bacteria	Bacteroidota	Bacteroidia	Flavobacteriales	Flavobacteriaceae	NS4_marine_group	Bacteria	Bacteroidota	Bacteroidia	Flavobacteriales_B_877923	Flavobacteriaceae	NA	16	intermediate	0.000789286	abundant
ASV239	Bacteria	Bacteroidota	Bacteroidia	Flavobacteriales	Flavobacteriaceae	NS2b_marine_group	Bacteria	Bacteroidota	Bacteroidia	Flavobacteriales_B_877923	Flavobacteriaceae	SGZJ01	16	intermediate	0.00078475	CRT
ASV240	Bacteria	Proteobacteria	Alphaproteobacteria	Sphingomonadales	Sphingomonadaceae	Sphingobium	Bacteria	Pseudomonadota	Alphaproteobacteria	Sphingomonadales	Sphingomonadaceae_486827	Sphingobium_A_485959	13	intermediate	0.000847715	abundant
ASV241	Bacteria	Proteobacteria	Alphaproteobacteria	Rhodobacterales	Rhodobacteraceae	NA	Bacteria	Pseudomonadota	Alphaproteobacteria	Rhodobacterales	Rhodobacteraceae	Marivivens_491338	7	intermediate	0.000909992	abundant
ASV242	Bacteria	Proteobacteria	Alphaproteobacteria	Sphingomonadales	Sphingomonadaceae	Sphingobium	Bacteria	Pseudomonadota	Alphaproteobacteria	Sphingomonadales	Sphingomonadaceae_486827	Sphingobium_A_485959	14	intermediate	0.000828007	abundant
ASV243	Bacteria	Bacteroidota	Bacteroidia	Flavobacteriales	Flavobacteriaceae	NS5_marine_group	Bacteria	Bacteroidota	Bacteroidia	Flavobacteriales_B_877923	Flavobacteriaceae	Marisimplicoccus	29	intermediate	0.00080442	CRT
ASV244	Bacteria	Actinobacteriota	Acidimicrobiia	Microtrichales	Microtrichaceae	Sva0996_marine_group	Bacteria	Actinomycetota	Acidimicrobiia_401430	Acidimicrobiales	Aldehydirespiratoraceae	UBA11606	24	intermediate	0.000827029	CRT
ASV245	Bacteria	Bacteroidota	Bacteroidia	Flavobacteriales	Flavobacteriaceae	NS5_marine_group	Bacteria	Bacteroidota	Bacteroidia	Flavobacteriales_B_877923	Flavobacteriaceae	Marisimplicoccus	31	intermediate	0.000795029	CRT
ASV246	Bacteria	Firmicutes	Bacilli	Exiguobacterales	Exiguobacteraceae	Exiguobacterium	Bacteria	Bacillota_I	Bacilli_A	Exiguobacterales	Exiguobacteraceae	Exiguobacterium_A	6	narrow	0.000772696	abundant
ASV247	Bacteria	Proteobacteria	Alphaproteobacteria	Rhodospirillales	AEGEAN-169_marine_group	AEGEAN-169_marine_group	Bacteria	Pseudomonadota	Alphaproteobacteria	HIMB59	HIMB59	HIMB59	28	intermediate	0.000788966	CRT
ASV248	Bacteria	Bacteroidota	Bacteroidia	Flavobacteriales	Flavobacteriaceae	NS4_marine_group	Bacteria	Bacteroidota	Bacteroidia	Flavobacteriales_B_877923	Flavobacteriaceae	NA	13	intermediate	0.000749825	abundant
ASV249	Bacteria	Verrucomicrobiota	Verrucomicrobiae	Verrucomicrobiales	Rubritaleaceae	Persicirhabdus	Bacteria	Verrucomicrobiota	Verrucomicrobiae	Verrucomicrobiales	Akkermansiaceae	Oceaniferula	14	intermediate	0.000875837	abundant
ASV250	Bacteria	Bacteroidota	Bacteroidia	Flavobacteriales	Flavobacteriaceae	NS5_marine_group	Bacteria	Bacteroidota	Bacteroidia	Flavobacteriales_B_877923	Flavobacteriaceae	Marisimplicoccus	31	intermediate	0.000749987	CRT
ASV251	Bacteria	Proteobacteria	Alphaproteobacteria	Rhodobacterales	Rhodobacteraceae	NA	Bacteria	Pseudomonadota	Alphaproteobacteria	Rhodobacterales	Rhodobacteraceae	Marivivens_491338	4	narrow	0.000885802	abundant
ASV252	Bacteria	Proteobacteria	Alphaproteobacteria	Rhodospirillales	AEGEAN-169_marine_group	AEGEAN-169_marine_group	Bacteria	Pseudomonadota	Alphaproteobacteria	HIMB59	HIMB59	HIMB59	31	intermediate	0.000748707	CRT
ASV253	Bacteria	Verrucomicrobiota	Verrucomicrobiae	Verrucomicrobiales	Rubritaleaceae	Persicirhabdus	Bacteria	Verrucomicrobiota	Verrucomicrobiae	Verrucomicrobiales	Akkermansiaceae	Oceaniferula	12	intermediate	0.000880874	abundant
ASV254	Bacteria	Proteobacteria	Alphaproteobacteria	Rhodobacterales	Rhodobacteraceae	NA	Bacteria	Pseudomonadota	Alphaproteobacteria	Rhodobacterales	Rhodobacteraceae	Marivivens_491338	6	narrow	0.00087861	abundant
ASV255	Bacteria	Proteobacteria	Alphaproteobacteria	Rhodospirillales	AEGEAN-169_marine_group	AEGEAN-169_marine_group	Bacteria	Pseudomonadota	Alphaproteobacteria	HIMB59	HIMB59	HIMB59	27	intermediate	0.000759058	CRT
ASV256	Bacteria	Proteobacteria	Alphaproteobacteria	Sphingomonadales	Sphingomonadaceae	Sphingobium	Bacteria	Pseudomonadota	Alphaproteobacteria	Sphingomonadales	Sphingomonadaceae_486827	Sphingobium_A_485959	15	intermediate	0.000782079	abundant
ASV257	Bacteria	Proteobacteria	Alphaproteobacteria	Puniceispirillales	SAR116_clade	SAR116_clade	Bacteria	Pseudomonadota	Alphaproteobacteria	Puniceispirillales_A_511127	AAA536-G10	AAA536-G10	20	intermediate	0.000682495	CRT
ASV258	Bacteria	Proteobacteria	Alphaproteobacteria	Rhodospirillales	AEGEAN-169_marine_group	AEGEAN-169_marine_group	Bacteria	Pseudomonadota	Alphaproteobacteria	HIMB59	HIMB59	HIMB59	29	intermediate	0.00073472	CRT
ASV259	Bacteria	Proteobacteria	Alphaproteobacteria	Rhodospirillales	AEGEAN-169_marine_group	AEGEAN-169_marine_group	Bacteria	Pseudomonadota	Alphaproteobacteria	HIMB59	HIMB59	HIMB59	20	intermediate	0.000714575	CRT
ASV260	Bacteria	Bacteroidota	Bacteroidia	Flavobacteriales	Flavobacteriaceae	NS4_marine_group	Bacteria	Bacteroidota	Bacteroidia	Flavobacteriales_B_877923	Flavobacteriaceae	MED-G14	20	intermediate	0.000726065	CRT
ASV261	Bacteria	Proteobacteria	Alphaproteobacteria	Sphingomonadales	Sphingomonadaceae	Sphingobium	Bacteria	Pseudomonadota	Alphaproteobacteria	Sphingomonadales	Sphingomonadaceae_486827	Sphingobium_A_485959	15	intermediate	0.000738291	CRT
ASV262	Bacteria	Proteobacteria	Alphaproteobacteria	Rhodospirillales	AEGEAN-169_marine_group	AEGEAN-169_marine_group	Bacteria	Pseudomonadota	Alphaproteobacteria	HIMB59	HIMB59	HIMB59	18	intermediate	0.000710233	CRT
ASV263	Bacteria	Bacteroidota	Bacteroidia	Flavobacteriales	Flavobacteriaceae	NS2b_marine_group	Bacteria	Bacteroidota	Bacteroidia	Flavobacteriales_B_877923	Flavobacteriaceae	SGZJ01	13	intermediate	0.000720736	CRT
ASV264	Bacteria	Bacteroidota	Bacteroidia	Flavobacteriales	Flavobacteriaceae	NS4_marine_group	Bacteria	Bacteroidota	Bacteroidia	Flavobacteriales_B_877923	Flavobacteriaceae	MED-G14	19	intermediate	0.000723646	CRT
ASV265	Bacteria	Actinobacteriota	Acidimicrobiia	Microtrichales	Microtrichaceae	Sva0996_marine_group	Bacteria	Actinomycetota	Acidimicrobiia_401430	Acidimicrobiales	Aldehydirespiratoraceae	UBA11606	21	intermediate	0.000735545	CRT
ASV266	Bacteria	Proteobacteria	Gammaproteobacteria	Burkholderiales	Methylophilaceae	OM43_clade	Bacteria	Pseudomonadota	Gammaproteobacteria	Burkholderiales	Methylophilaceae	BACL14	21	intermediate	0.000696444	CRT
ASV267	Bacteria	Firmicutes	Bacilli	Exiguobacterales	Exiguobacteraceae	Exiguobacterium	Bacteria	Bacillota_I	Bacilli_A	Exiguobacterales	Exiguobacteraceae	Exiguobacterium_A	5	narrow	0.000690838	abundant
ASV268	Bacteria	Proteobacteria	Alphaproteobacteria	Rhodospirillales	AEGEAN-169_marine_group	AEGEAN-169_marine_group	Bacteria	Pseudomonadota	Alphaproteobacteria	HIMB59	HIMB59	HIMB59	18	intermediate	0.000688321	CRT
ASV269	Bacteria	Verrucomicrobiota	Verrucomicrobiae	Verrucomicrobiales	Rubritaleaceae	Persicirhabdus	Bacteria	Verrucomicrobiota	Verrucomicrobiae	Verrucomicrobiales	Akkermansiaceae	Oceaniferula	14	intermediate	0.000775717	abundant
ASV270	Bacteria	Proteobacteria	Gammaproteobacteria	UBA10353_marine_group	UBA10353_marine_group	UBA10353_marine_group	Bacteria	Pseudomonadota	Gammaproteobacteria	Arenicellales	UBA868	UBA868	29	intermediate	0.000714064	CRT
ASV271	Bacteria	Verrucomicrobiota	Verrucomicrobiae	Verrucomicrobiales	Rubritaleaceae	Persicirhabdus	Bacteria	Verrucomicrobiota	Verrucomicrobiae	Verrucomicrobiales	Akkermansiaceae	Oceaniferula	14	intermediate	0.000801142	abundant
ASV272	Bacteria	Proteobacteria	Alphaproteobacteria	Rhodospirillales	AEGEAN-169_marine_group	AEGEAN-169_marine_group	Bacteria	Pseudomonadota	Alphaproteobacteria	HIMB59	HIMB59	HIMB59	17	intermediate	0.000689214	CRT
ASV273	Bacteria	Proteobacteria	Gammaproteobacteria	Cellvibrionales	Halieaceae	OM60(NOR5)_clade	Bacteria	Pseudomonadota	Gammaproteobacteria	Pseudomonadales_A_650612	Halieaceae	Luminiphilus	19	intermediate	0.000700272	CRT
ASV274	Bacteria	Proteobacteria	Alphaproteobacteria	Sphingomonadales	Sphingomonadaceae	Sphingomonas	Bacteria	Pseudomonadota	Alphaproteobacteria	Sphingomonadales	Sphingomonadaceae_486827	Sphingomonas_L_486704	7	intermediate	0.000714558	abundant
ASV275	Bacteria	Proteobacteria	Alphaproteobacteria	Sphingomonadales	Sphingomonadaceae	NA	Bacteria	Pseudomonadota	Alphaproteobacteria	Sphingomonadales	Sphingomonadaceae_486827	Qipengyuania_B_484543	19	intermediate	0.000703279	abundant
ASV276	Bacteria	Proteobacteria	Alphaproteobacteria	Rhodospirillales	AEGEAN-169_marine_group	AEGEAN-169_marine_group	Bacteria	Pseudomonadota	Alphaproteobacteria	HIMB59	HIMB59	HIMB59	26	intermediate	0.000670761	CRT
ASV277	Bacteria	Proteobacteria	Alphaproteobacteria	Sphingomonadales	Sphingomonadaceae	Sphingomonas	Bacteria	Pseudomonadota	Alphaproteobacteria	Sphingomonadales	Sphingomonadaceae_486827	Sphingomonas_L_486704	9	intermediate	0.000696723	abundant
ASV278	Bacteria	Proteobacteria	Alphaproteobacteria	Rhodospirillales	AEGEAN-169_marine_group	AEGEAN-169_marine_group	Bacteria	Pseudomonadota	Alphaproteobacteria	HIMB59	HIMB59	HIMB59	17	intermediate	0.000637453	CRT
ASV279	Bacteria	Cyanobacteria	Cyanobacteriia	Synechococcales	Cyanobiaceae	Synechococcus_CC9902	Bacteria	Cyanobacteriota	Cyanobacteriia	PCC-6307	Cyanobiaceae	Synechococcus_C	19	intermediate	0.000666989	CRT
ASV280	Bacteria	Bacteroidota	Bacteroidia	Flavobacteriales	Flavobacteriaceae	NS4_marine_group	Bacteria	Bacteroidota	Bacteroidia	Flavobacteriales_B_877923	Flavobacteriaceae	NA	14	intermediate	0.000651071	abundant
ASV281	Bacteria	Proteobacteria	Alphaproteobacteria	Sphingomonadales	Sphingomonadaceae	Sphingomonas	Bacteria	Pseudomonadota	Alphaproteobacteria	Sphingomonadales	Sphingomonadaceae_486827	Sphingomonas_L_486704	6	narrow	0.000694584	abundant
ASV282	Bacteria	Proteobacteria	Alphaproteobacteria	Sphingomonadales	Sphingomonadaceae	NA	Bacteria	Pseudomonadota	Alphaproteobacteria	Sphingomonadales	Sphingomonadaceae_486827	Qipengyuania_B_484543	22	intermediate	0.000703049	abundant
ASV283	Bacteria	Proteobacteria	Alphaproteobacteria	Rhodobacterales	Rhodobacteraceae	NA	Bacteria	Pseudomonadota	Alphaproteobacteria	Rhodobacterales	Rhodobacteraceae	Marivivens_491338	6	narrow	0.000765728	abundant
ASV284	Bacteria	Proteobacteria	Alphaproteobacteria	Sphingomonadales	Sphingomonadaceae	Sphingobium	Bacteria	Pseudomonadota	Alphaproteobacteria	Sphingomonadales	Sphingomonadaceae_486827	Sphingobium_A_485959	16	intermediate	0.000682009	abundant
ASV285	Bacteria	Proteobacteria	Gammaproteobacteria	UBA10353_marine_group	UBA10353_marine_group	UBA10353_marine_group	Bacteria	Pseudomonadota	Gammaproteobacteria	Arenicellales	UBA868	UBA868	23	intermediate	0.000630684	CRT
ASV286	Bacteria	Proteobacteria	Alphaproteobacteria	Sphingomonadales	Sphingomonadaceae	NA	Bacteria	Pseudomonadota	Alphaproteobacteria	Sphingomonadales	Sphingomonadaceae_486827	Qipengyuania_B_484543	18	intermediate	0.000679487	abundant
ASV287	Bacteria	Proteobacteria	Alphaproteobacteria	Rhodospirillales	AEGEAN-169_marine_group	AEGEAN-169_marine_group	Bacteria	Pseudomonadota	Alphaproteobacteria	HIMB59	HIMB59	HIMB59	20	intermediate	0.000642458	CRT
ASV288	Bacteria	Actinobacteriota	Acidimicrobiia	Actinomarinales	Actinomarinaceae	Candidatus_Actinomarina	Bacteria	Actinomycetota	Acidimicrobiia_402965	Actinomarinales	Actinomarinaceae	Actinomarina	14	intermediate	0.000669802	CRT
ASV289	Bacteria	Actinobacteriota	Acidimicrobiia	Actinomarinales	Actinomarinaceae	Candidatus_Actinomarina	Bacteria	Actinomycetota	Acidimicrobiia_402965	Actinomarinales	Actinomarinaceae	Actinomarina	14	intermediate	0.000666499	CRT
ASV290	Bacteria	Bacteroidota	Bacteroidia	Flavobacteriales	Flavobacteriaceae	NS4_marine_group	Bacteria	Bacteroidota	Bacteroidia	Flavobacteriales_B_877923	Flavobacteriaceae	MED-G14	17	intermediate	0.000629578	CRT
ASV291	Bacteria	Proteobacteria	Alphaproteobacteria	Sphingomonadales	Sphingomonadaceae	Sphingobium	Bacteria	Pseudomonadota	Alphaproteobacteria	Sphingomonadales	Sphingomonadaceae_486827	Sphingobium_A_485959	10	intermediate	0.000574232	abundant
ASV292	Bacteria	Proteobacteria	Gammaproteobacteria	Burkholderiales	Methylophilaceae	OM43_clade	Bacteria	Pseudomonadota	Gammaproteobacteria	Burkholderiales	Methylophilaceae	BACL14	17	intermediate	0.000618886	CRT
ASV293	Bacteria	Proteobacteria	Alphaproteobacteria	Sphingomonadales	Sphingomonadaceae	NA	Bacteria	Pseudomonadota	Alphaproteobacteria	Sphingomonadales	Sphingomonadaceae_486827	Qipengyuania_B_484543	21	intermediate	0.000656762	abundant
ASV294	Bacteria	Bacteroidota	Bacteroidia	Flavobacteriales	Flavobacteriaceae	NS4_marine_group	Bacteria	Bacteroidota	Bacteroidia	Flavobacteriales_B_877923	Flavobacteriaceae	MED-G14	14	intermediate	0.000604055	CRT
ASV295	Bacteria	Proteobacteria	Gammaproteobacteria	Burkholderiales	Methylophilaceae	OM43_clade	Bacteria	Pseudomonadota	Gammaproteobacteria	Burkholderiales	Methylophilaceae	BACL14	17	intermediate	0.000617224	CRT
ASV296	Bacteria	Bacteroidota	Bacteroidia	Flavobacteriales	Flavobacteriaceae	NS4_marine_group	Bacteria	Bacteroidota	Bacteroidia	Flavobacteriales_B_877923	Flavobacteriaceae	MED-G14	15	intermediate	0.000618432	CRT
ASV297	Bacteria	Cyanobacteria	Cyanobacteriia	Synechococcales	Cyanobiaceae	Synechococcus_CC9902	Bacteria	Cyanobacteriota	Cyanobacteriia	PCC-6307	Cyanobiaceae	Synechococcus_C	19	intermediate	0.000589709	CRT
ASV298	Bacteria	Proteobacteria	Gammaproteobacteria	Burkholderiales	Methylophilaceae	OM43_clade	Bacteria	Pseudomonadota	Gammaproteobacteria	Burkholderiales	Methylophilaceae	BACL14	17	intermediate	0.000593492	CRT
ASV299	Bacteria	Bacteroidota	Bacteroidia	Flavobacteriales	Crocinitomicaceae	Fluviicola	Bacteria	Bacteroidota	Bacteroidia	Flavobacteriales_B_877923	Crocinitomicaceae	UBA952	20	intermediate	0.000551048	CRT
ASV300	Bacteria	Cyanobacteria	Cyanobacteriia	Synechococcales	Cyanobiaceae	Synechococcus_CC9902	Bacteria	Cyanobacteriota	Cyanobacteriia	PCC-6307	Cyanobiaceae	Synechococcus_C	16	intermediate	0.000583188	CRT
ASV301	Bacteria	Proteobacteria	Alphaproteobacteria	Sphingomonadales	Sphingomonadaceae	Sphingobium	Bacteria	Pseudomonadota	Alphaproteobacteria	Sphingomonadales	Sphingomonadaceae_486827	Sphingobium_A_485959	9	intermediate	0.000554718	abundant
ASV302	Bacteria	Proteobacteria	Gammaproteobacteria	Oceanospirillales	Pseudohongiellaceae	Pseudohongiella	Bacteria	Pseudomonadota	Gammaproteobacteria	Pseudomonadales_A_650612	Pseudohongiellaceae	UBA9145	19	intermediate	0.000568945	CRT
ASV303	Bacteria	Proteobacteria	Alphaproteobacteria	Sphingomonadales	Sphingomonadaceae	Sphingobium	Bacteria	Pseudomonadota	Alphaproteobacteria	Sphingomonadales	Sphingomonadaceae_486827	Sphingobium_A_485959	9	intermediate	0.000551809	abundant
ASV304	Bacteria	Proteobacteria	Gammaproteobacteria	Burkholderiales	Methylophilaceae	OM43_clade	Bacteria	Pseudomonadota	Gammaproteobacteria	Burkholderiales	Methylophilaceae	BACL14	17	intermediate	0.000605332	CRT
ASV305	Bacteria	Cyanobacteria	Cyanobacteriia	Synechococcales	Cyanobiaceae	Synechococcus_CC9902	Bacteria	Cyanobacteriota	Cyanobacteriia	PCC-6307	Cyanobiaceae	Synechococcus_C	16	intermediate	0.000566586	CRT
ASV306	Bacteria	Bacteroidota	Bacteroidia	Chitinophagales	Saprospiraceae	uncultured	Bacteria	Bacteroidota	Bacteroidia	Chitinophagales	Saprospiraceae	Flavilitoribacter	15	intermediate	0.000543043	CRT
ASV307	Bacteria	Bacteroidota	Bacteroidia	Flavobacteriales	Flavobacteriaceae	NS2b_marine_group	Bacteria	Bacteroidota	Bacteroidia	Flavobacteriales_B_877923	Flavobacteriaceae	SGZJ01	13	intermediate	0.000569486	CRT
ASV308	Bacteria	Proteobacteria	Gammaproteobacteria	Cellvibrionales	Halieaceae	OM60(NOR5)_clade	Bacteria	Pseudomonadota	Gammaproteobacteria	Pseudomonadales_A_650612	Halieaceae	Luminiphilus	13	intermediate	0.000606034	CRT
ASV309	Bacteria	Proteobacteria	Gammaproteobacteria	Burkholderiales	Methylophilaceae	OM43_clade	Bacteria	Pseudomonadota	Gammaproteobacteria	Burkholderiales	Methylophilaceae	BACL14	19	intermediate	0.000587085	CRT
ASV310	Bacteria	Proteobacteria	Gammaproteobacteria	Cellvibrionales	Halieaceae	OM60(NOR5)_clade	Bacteria	Pseudomonadota	Gammaproteobacteria	Pseudomonadales_A_650612	Halieaceae	Luminiphilus	12	intermediate	0.000623532	CRT
ASV311	Bacteria	Patescibacteria	Saccharimonadia	Saccharimonadales	Saccharimonadales	Saccharimonadales	Bacteria	Patescibacteria	Saccharimonadia	Saccharimonadales	UBA1547	Microsaccharimonas	10	intermediate	0.000529095	abundant
ASV312	Bacteria	Proteobacteria	Alphaproteobacteria	Puniceispirillales	SAR116_clade	SAR116_clade	Bacteria	Pseudomonadota	Alphaproteobacteria	Puniceispirillales_A_511127	AAA536-G10	AAA536-G10	26	intermediate	0.000566487	CRT
ASV313	Bacteria	Proteobacteria	Alphaproteobacteria	Rhodobacterales	Rhodobacteraceae	Sulfitobacter	Bacteria	Pseudomonadota	Alphaproteobacteria	Rhodobacterales	Rhodobacteraceae	Sulfitobacter_E_490551	16	intermediate	0.000562975	CRT
ASV314	Bacteria	Proteobacteria	Alphaproteobacteria	Rhodobacterales	Rhodobacteraceae	Paracoccus	Bacteria	Pseudomonadota	Alphaproteobacteria	Rhodobacterales	Rhodobacteraceae	Paracoccus	15	intermediate	0.000590827	CRT
ASV315	Bacteria	Actinobacteriota	Actinobacteria	Corynebacteriales	Mycobacteriaceae	Mycobacterium	Bacteria	Actinomycetota	Actinomycetes	Mycobacteriales	Mycobacteriaceae	Mycobacterium	23	intermediate	0.000620821	CRT
ASV316	Bacteria	Proteobacteria	Gammaproteobacteria	UBA10353_marine_group	UBA10353_marine_group	UBA10353_marine_group	Bacteria	Pseudomonadota	Gammaproteobacteria	Arenicellales	UBA868	UBA868	25	intermediate	0.000566673	CRT
ASV317	Bacteria	Proteobacteria	Alphaproteobacteria	Rhodobacterales	Rhodobacteraceae	Sulfitobacter	Bacteria	Pseudomonadota	Alphaproteobacteria	Rhodobacterales	Rhodobacteraceae	Sulfitobacter_E_490551	15	intermediate	0.000539443	CRT
ASV318	Bacteria	Proteobacteria	Alphaproteobacteria	Sphingomonadales	Sphingomonadaceae	Sphingobium	Bacteria	Pseudomonadota	Alphaproteobacteria	Sphingomonadales	Sphingomonadaceae_486827	NA	20	intermediate	0.000563083	CRT
ASV319	Bacteria	Proteobacteria	Gammaproteobacteria	Cellvibrionales	Halieaceae	OM60(NOR5)_clade	Bacteria	Pseudomonadota	Gammaproteobacteria	Pseudomonadales_A_650612	Halieaceae	Luminiphilus	14	intermediate	0.000594167	CRT
ASV320	Bacteria	Proteobacteria	Alphaproteobacteria	Puniceispirillales	SAR116_clade	SAR116_clade	Bacteria	Pseudomonadota	Alphaproteobacteria	Puniceispirillales_A_511127	AAA536-G10	AAA536-G10	23	intermediate	0.000572599	CRT
ASV321	Bacteria	Proteobacteria	Alphaproteobacteria	Rhodobacterales	Rhodobacteraceae	NA	Bacteria	Pseudomonadota	Alphaproteobacteria	Rhodobacterales	Rhodobacteraceae	NA	3	narrow	0.00053743	abundant
ASV322	Bacteria	Proteobacteria	Alphaproteobacteria	Puniceispirillales	SAR116_clade	SAR116_clade	Bacteria	Pseudomonadota	Alphaproteobacteria	Puniceispirillales_A_511127	AAA536-G10	AAA536-G10	23	intermediate	0.000560645	CRT
ASV323	Bacteria	Proteobacteria	Alphaproteobacteria	Puniceispirillales	SAR116_clade	SAR116_clade	Bacteria	Pseudomonadota	Alphaproteobacteria	Puniceispirillales_A_511127	AAA536-G10	AAA536-G10	25	intermediate	0.00055829	CRT
ASV324	Archaea	Thermoplasmatota	Thermoplasmata	Marine_Group_II	Marine_Group_II	Marine_Group_II	Archaea	Thermoplasmatota	Poseidoniia	Poseidoniales	Poseidoniaceae	MGIIa-L1_1279	14	intermediate	0.000522001	CRT
ASV325	Bacteria	Bacteroidota	Bacteroidia	Flavobacteriales	Flavobacteriaceae	NS3a_marine_group	Bacteria	Bacteroidota	Bacteroidia	Flavobacteriales_B_877923	Flavobacteriaceae	MAG-120531	16	intermediate	0.000457304	CRT
ASV326	Bacteria	Actinobacteriota	Actinobacteria	Corynebacteriales	Mycobacteriaceae	Mycobacterium	Bacteria	Actinomycetota	Actinomycetes	Mycobacteriales	Mycobacteriaceae	Mycobacterium	22	intermediate	0.000564312	CRT
ASV327	Bacteria	Proteobacteria	Gammaproteobacteria	UBA10353_marine_group	UBA10353_marine_group	UBA10353_marine_group	Bacteria	Pseudomonadota	Gammaproteobacteria	Arenicellales	UBA868	UBA868	22	intermediate	0.000538786	CRT
ASV328	Bacteria	Proteobacteria	Alphaproteobacteria	Rhodobacterales	Rhodobacteraceae	Sulfitobacter	Bacteria	Pseudomonadota	Alphaproteobacteria	Rhodobacterales	Rhodobacteraceae	Sulfitobacter_E_490551	17	intermediate	0.00053849	CRT
ASV329	Bacteria	Proteobacteria	Gammaproteobacteria	UBA10353_marine_group	UBA10353_marine_group	UBA10353_marine_group	Bacteria	Pseudomonadota	Gammaproteobacteria	Arenicellales	UBA868	UBA868	21	intermediate	0.000534099	CRT
ASV330	Bacteria	Proteobacteria	Gammaproteobacteria	Cellvibrionales	Halieaceae	OM60(NOR5)_clade	Bacteria	Pseudomonadota	Gammaproteobacteria	Pseudomonadales_A_650612	Halieaceae	Luminiphilus	15	intermediate	0.000535541	CRT
ASV331	Bacteria	Proteobacteria	Gammaproteobacteria	Cellvibrionales	Halieaceae	OM60(NOR5)_clade	Bacteria	Pseudomonadota	Gammaproteobacteria	Pseudomonadales_A_650612	Halieaceae	Luminiphilus	21	intermediate	0.000521837	CRT
ASV332	Bacteria	Proteobacteria	Gammaproteobacteria	Nitrosococcales	Methylophagaceae	uncultured	Bacteria	Pseudomonadota	Gammaproteobacteria	Nitrosococcales	Methylophagaceae	NA	10	intermediate	0.000583836	CRT
ASV333	Bacteria	Proteobacteria	Alphaproteobacteria	Sphingomonadales	Sphingomonadaceae	NA	Bacteria	Pseudomonadota	Alphaproteobacteria	Sphingomonadales	Sphingomonadaceae_486827	Qipengyuania_B_484543	16	intermediate	0.000566861	abundant
ASV334	Bacteria	Actinobacteriota	Actinobacteria	Corynebacteriales	Mycobacteriaceae	Mycobacterium	Bacteria	Actinomycetota	Actinomycetes	Mycobacteriales	Mycobacteriaceae	Mycobacterium	20	intermediate	0.000519287	CRT
ASV335	Bacteria	Proteobacteria	Gammaproteobacteria	Oceanospirillales	Pseudohongiellaceae	Pseudohongiella	Bacteria	Pseudomonadota	Gammaproteobacteria	Pseudomonadales_A_650612	Pseudohongiellaceae	UBA9145	19	intermediate	0.000508066	CRT
ASV336	Bacteria	Bacteroidota	Bacteroidia	Flavobacteriales	Crocinitomicaceae	Fluviicola	Bacteria	Bacteroidota	Bacteroidia	Flavobacteriales_B_877923	Crocinitomicaceae	UBA952	17	intermediate	0.000475533	CRT
ASV337	Bacteria	Proteobacteria	Alphaproteobacteria	Puniceispirillales	SAR116_clade	SAR116_clade	Bacteria	Pseudomonadota	Alphaproteobacteria	Puniceispirillales_A_511127	AAA536-G10	AAA536-G10	24	intermediate	0.000512444	CRT
ASV338	Bacteria	Proteobacteria	Alphaproteobacteria	Sphingomonadales	Sphingomonadaceae	Sphingobium	Bacteria	Pseudomonadota	Alphaproteobacteria	Sphingomonadales	Sphingomonadaceae_486827	Sphingobium_A_485959	10	intermediate	0.00047749	CRT
ASV339	Bacteria	Bacteroidota	Bacteroidia	Chitinophagales	Saprospiraceae	uncultured	Bacteria	Bacteroidota	Bacteroidia	Chitinophagales	Saprospiraceae	Flavilitoribacter	15	intermediate	0.000479043	CRT
ASV340	Bacteria	Bacteroidota	Bacteroidia	Chitinophagales	Saprospiraceae	uncultured	Bacteria	Bacteroidota	Bacteroidia	Chitinophagales	Saprospiraceae	Flavilitoribacter	15	intermediate	0.000504443	CRT
ASV341	Bacteria	Proteobacteria	Gammaproteobacteria	UBA10353_marine_group	UBA10353_marine_group	UBA10353_marine_group	Bacteria	Pseudomonadota	Gammaproteobacteria	Arenicellales	UBA868	UBA868	21	intermediate	0.000514332	CRT
ASV342	Bacteria	Proteobacteria	Alphaproteobacteria	Puniceispirillales	SAR116_clade	SAR116_clade	Bacteria	Pseudomonadota	Alphaproteobacteria	Puniceispirillales_A_511127	AAA536-G10	AAA536-G10	14	intermediate	0.000464133	CRT
ASV343	Bacteria	Proteobacteria	Alphaproteobacteria	Rhodobacterales	Rhodobacteraceae	Paracoccus	Bacteria	Pseudomonadota	Alphaproteobacteria	Rhodobacterales	Rhodobacteraceae	Paracoccus	17	intermediate	0.00048735	CRT
ASV344	Bacteria	Campilobacterota	Campylobacteria	Campylobacterales	Arcobacteraceae	NA	Bacteria	Campylobacterota_A	Campylobacteria	Campylobacterales	Arcobacteraceae	Poseidonibacter	11	intermediate	0.000505022	abundant
ASV345	Archaea	Thermoplasmatota	Thermoplasmata	Marine_Group_II	Marine_Group_II	Marine_Group_II	Archaea	Thermoplasmatota	Poseidoniia	Poseidoniales	Poseidoniaceae	MGIIa-L1_1279	11	intermediate	0.000501856	CRT
ASV346	Bacteria	Patescibacteria	Saccharimonadia	Saccharimonadales	Saccharimonadales	Saccharimonadales	Bacteria	Patescibacteria	Saccharimonadia	Saccharimonadales	UBA1547	Microsaccharimonas	9	intermediate	0.000469523	abundant
ASV347	Bacteria	Proteobacteria	Alphaproteobacteria	Rhizobiales	Stappiaceae	Labrenzia	Bacteria	Pseudomonadota	Alphaproteobacteria	Rhizobiales_505101	Stappiaceae	Roseibium_497070	7	intermediate	0.00053126	abundant
ASV348	Bacteria	Proteobacteria	Alphaproteobacteria	Rhizobiales	Stappiaceae	Labrenzia	Bacteria	Pseudomonadota	Alphaproteobacteria	Rhizobiales_505101	Stappiaceae	Roseibium_497070	7	intermediate	0.000541346	abundant
ASV349	Bacteria	Proteobacteria	Alphaproteobacteria	Sphingomonadales	Sphingomonadaceae	Sphingobium	Bacteria	Pseudomonadota	Alphaproteobacteria	Sphingomonadales	Sphingomonadaceae_486827	NA	16	intermediate	0.000514783	CRT
ASV350	Bacteria	Proteobacteria	Alphaproteobacteria	Puniceispirillales	SAR116_clade	SAR116_clade	Bacteria	Pseudomonadota	Alphaproteobacteria	Puniceispirillales_A_511127	AAA536-G10	AAA536-G10	15	intermediate	0.000466193	CRT
ASV351	Bacteria	Proteobacteria	Alphaproteobacteria	Rhodobacterales	Rhodobacteraceae	Sulfitobacter	Bacteria	Pseudomonadota	Alphaproteobacteria	Rhodobacterales	Rhodobacteraceae	Sulfitobacter_E_490551	15	intermediate	0.000503767	CRT
ASV352	Bacteria	Bacteroidota	Bacteroidia	Flavobacteriales	Crocinitomicaceae	Fluviicola	Bacteria	Bacteroidota	Bacteroidia	Flavobacteriales_B_877923	Crocinitomicaceae	UBA952	20	intermediate	0.000468077	CRT
ASV353	Bacteria	Proteobacteria	Gammaproteobacteria	Alteromonadales	Alteromonadaceae	uncultured	Bacteria	Pseudomonadota	Gammaproteobacteria	Enterobacterales_737866	Alteromonadaceae	NA	5	narrow	0.000486213	abundant
ASV354	Bacteria	Proteobacteria	Alphaproteobacteria	Sphingomonadales	Sphingomonadaceae	Sphingobium	Bacteria	Pseudomonadota	Alphaproteobacteria	Sphingomonadales	Sphingomonadaceae_486827	Sphingobium_A_485959	7	intermediate	0.000469773	abundant
ASV355	Bacteria	Proteobacteria	Gammaproteobacteria	Cellvibrionales	Halieaceae	OM60(NOR5)_clade	Bacteria	Pseudomonadota	Gammaproteobacteria	Pseudomonadales_A_650612	Halieaceae	Luminiphilus	13	intermediate	0.000528311	CRT
ASV356	Bacteria	Proteobacteria	Alphaproteobacteria	Puniceispirillales	SAR116_clade	SAR116_clade	Bacteria	Pseudomonadota	Alphaproteobacteria	Puniceispirillales_A_511127	AAA536-G10	AAA536-G10	15	intermediate	0.000450975	CRT
ASV357	Bacteria	Bacteroidota	Bacteroidia	Flavobacteriales	Flavobacteriaceae	NS5_marine_group	Bacteria	Bacteroidota	Bacteroidia	Flavobacteriales_B_877923	Flavobacteriaceae	NA	10	intermediate	0.000395858	CRT
ASV358	Bacteria	Proteobacteria	Gammaproteobacteria	Oceanospirillales	Pseudohongiellaceae	Pseudohongiella	Bacteria	Pseudomonadota	Gammaproteobacteria	Pseudomonadales_A_650612	Pseudohongiellaceae	UBA9145	17	intermediate	0.000499648	CRT
ASV359	Bacteria	Bacteroidota	Bacteroidia	Chitinophagales	Saprospiraceae	uncultured	Bacteria	Bacteroidota	Bacteroidia	Chitinophagales	Saprospiraceae	RFSX01	16	intermediate	0.000501229	CRT
ASV360	Bacteria	Bacteroidota	Bacteroidia	Flavobacteriales	Flavobacteriaceae	Polaribacter	Bacteria	Bacteroidota	Bacteroidia	Flavobacteriales_B_877923	Flavobacteriaceae	Polaribacter_A	10	intermediate	0.000520683	abundant
ASV361	Bacteria	Bacteroidota	Bacteroidia	Flavobacteriales	Crocinitomicaceae	Fluviicola	Bacteria	Bacteroidota	Bacteroidia	Flavobacteriales_B_877923	Crocinitomicaceae	UBA952	15	intermediate	0.000479183	CRT
ASV362	Bacteria	Proteobacteria	Alphaproteobacteria	Puniceispirillales	SAR116_clade	SAR116_clade	Bacteria	Pseudomonadota	Alphaproteobacteria	Puniceispirillales_A_511127	AAA536-G10	AAA536-G10	24	intermediate	0.000490425	CRT
ASV363	Bacteria	Bacteroidota	Bacteroidia	Flavobacteriales	Flavobacteriaceae	NS5_marine_group	Bacteria	Bacteroidota	Bacteroidia	Flavobacteriales_B_877923	Flavobacteriaceae	Marisimplicoccus	8	intermediate	0.000470804	abundant
ASV364	Bacteria	Proteobacteria	Gammaproteobacteria	Cellvibrionales	Halieaceae	OM60(NOR5)_clade	Bacteria	Pseudomonadota	Gammaproteobacteria	Pseudomonadales_A_650612	Halieaceae	Luminiphilus	15	intermediate	0.000490455	CRT
ASV365	Bacteria	Proteobacteria	Alphaproteobacteria	Rhodobacterales	Rhodobacteraceae	Sulfitobacter	Bacteria	Pseudomonadota	Alphaproteobacteria	Rhodobacterales	Rhodobacteraceae	Sulfitobacter_E_490551	14	intermediate	0.000475912	CRT
ASV366	Bacteria	Proteobacteria	Gammaproteobacteria	Cellvibrionales	Halieaceae	OM60(NOR5)_clade	Bacteria	Pseudomonadota	Gammaproteobacteria	Pseudomonadales_A_650612	Halieaceae	Luminiphilus	14	intermediate	0.000470591	CRT
ASV367	Bacteria	Bacteroidota	Bacteroidia	Flavobacteriales	Crocinitomicaceae	Fluviicola	Bacteria	Bacteroidota	Bacteroidia	Flavobacteriales_B_877923	Crocinitomicaceae	UBA952	16	intermediate	0.000407836	CRT
ASV368	Bacteria	Bacteroidota	Bacteroidia	Flavobacteriales	Flavobacteriaceae	NS5_marine_group	Bacteria	Bacteroidota	Bacteroidia	Flavobacteriales_B_877923	Flavobacteriaceae	NA	11	intermediate	0.00038035	CRT
ASV369	Bacteria	Actinobacteriota	Acidimicrobiia	Actinomarinales	Actinomarinaceae	Candidatus_Actinomarina	Bacteria	Actinomycetota	Acidimicrobiia_402965	Actinomarinales	Actinomarinaceae	Actinomarina	13	intermediate	0.000485583	CRT
ASV370	Bacteria	Proteobacteria	Alphaproteobacteria	Caulobacterales	Caulobacteraceae	Brevundimonas	Bacteria	Pseudomonadota	Alphaproteobacteria	Caulobacterales	Caulobacteraceae	Brevundimonas	14	intermediate	0.000462079	CRT
ASV371	Bacteria	Proteobacteria	Alphaproteobacteria	Sphingomonadales	Sphingomonadaceae	NA	Bacteria	Pseudomonadota	Alphaproteobacteria	Sphingomonadales	Sphingomonadaceae_486827	Qipengyuania_B_484543	15	intermediate	0.000555724	abundant
ASV372	Bacteria	Bacteroidota	Bacteroidia	Flavobacteriales	Flavobacteriaceae	NS3a_marine_group	Bacteria	Bacteroidota	Bacteroidia	Flavobacteriales_B_877923	Flavobacteriaceae	MAG-120531	15	intermediate	0.000446551	CRT
ASV373	Bacteria	Bacteroidota	Bacteroidia	Flavobacteriales	Crocinitomicaceae	Fluviicola	Bacteria	Bacteroidota	Bacteroidia	Flavobacteriales_B_877923	Crocinitomicaceae	UBA952	15	intermediate	0.000412125	CRT
ASV374	Bacteria	Proteobacteria	Alphaproteobacteria	Rhizobiales	Stappiaceae	Labrenzia	Bacteria	Pseudomonadota	Alphaproteobacteria	Rhizobiales_505101	Stappiaceae	Roseibium_497070	6	narrow	0.00049125	abundant
ASV375	Bacteria	Bacteroidota	Bacteroidia	Chitinophagales	Saprospiraceae	uncultured	Bacteria	Bacteroidota	Bacteroidia	Chitinophagales	Saprospiraceae	Flavilitoribacter	13	intermediate	0.000454975	CRT
ASV376	Bacteria	Bacteroidota	Bacteroidia	Flavobacteriales	Flavobacteriaceae	NS5_marine_group	Bacteria	Bacteroidota	Bacteroidia	Flavobacteriales_B_877923	Flavobacteriaceae	NA	9	intermediate	0.00036888	CRT
ASV377	Bacteria	Proteobacteria	Gammaproteobacteria	Cellvibrionales	Halieaceae	OM60(NOR5)_clade	Bacteria	Pseudomonadota	Gammaproteobacteria	Pseudomonadales_A_650612	Halieaceae	Luminiphilus	12	intermediate	0.000489413	CRT
ASV378	Bacteria	Proteobacteria	Alphaproteobacteria	Rhodobacterales	Rhodobacteraceae	Paracoccus	Bacteria	Pseudomonadota	Alphaproteobacteria	Rhodobacterales	Rhodobacteraceae	Paracoccus	15	intermediate	0.000478953	CRT
ASV379	Bacteria	Bacteroidota	Bacteroidia	Flavobacteriales	Flavobacteriaceae	uncultured	Bacteria	Bacteroidota	Bacteroidia	Flavobacteriales_B_877923	Flavobacteriaceae	UBA3478	17	intermediate	0.000445286	CRT
ASV380	Bacteria	Proteobacteria	Gammaproteobacteria	Burkholderiales	Methylophilaceae	OM43_clade	Bacteria	Pseudomonadota	Gammaproteobacteria	Burkholderiales	Methylophilaceae	BACL14	13	intermediate	0.00046242	CRT
ASV381	Bacteria	Bacteroidota	Bacteroidia	Chitinophagales	Saprospiraceae	uncultured	Bacteria	Bacteroidota	Bacteroidia	Chitinophagales	Saprospiraceae	Flavilitoribacter	14	intermediate	0.000431223	CRT
ASV382	Bacteria	Proteobacteria	Alphaproteobacteria	Sphingomonadales	Sphingomonadaceae	Sphingobium	Bacteria	Pseudomonadota	Alphaproteobacteria	Sphingomonadales	Sphingomonadaceae_486827	Sphingobium_A_485959	12	intermediate	0.000487023	CRT
ASV383	Bacteria	Proteobacteria	Gammaproteobacteria	Oceanospirillales	Pseudohongiellaceae	Pseudohongiella	Bacteria	Pseudomonadota	Gammaproteobacteria	Pseudomonadales_A_650612	Pseudohongiellaceae	UBA9145	14	intermediate	0.000440996	CRT
ASV384	Bacteria	Bacteroidota	Bacteroidia	Flavobacteriales	Flavobacteriaceae	NS5_marine_group	Bacteria	Bacteroidota	Bacteroidia	Flavobacteriales_B_877923	Flavobacteriaceae	NA	9	intermediate	0.00039328	CRT
ASV385	Bacteria	Bacteroidota	Bacteroidia	Flavobacteriales	Flavobacteriaceae	NS3a_marine_group	Bacteria	Bacteroidota	Bacteroidia	Flavobacteriales_B_877923	Flavobacteriaceae	MAG-120531	15	intermediate	0.00041564	CRT
ASV386	Bacteria	Proteobacteria	Alphaproteobacteria	Sphingomonadales	Sphingomonadaceae	Sphingobium	Bacteria	Pseudomonadota	Alphaproteobacteria	Sphingomonadales	Sphingomonadaceae_486827	NA	13	intermediate	0.000461063	CRT
ASV387	Bacteria	Proteobacteria	Gammaproteobacteria	Alteromonadales	Alteromonadaceae	uncultured	Bacteria	Pseudomonadota	Gammaproteobacteria	Enterobacterales_737866	Alteromonadaceae	NA	5	narrow	0.000434104	abundant
ASV388	Bacteria	Proteobacteria	Alphaproteobacteria	Rhodobacterales	Rhodobacteraceae	Paracoccus	Bacteria	Pseudomonadota	Alphaproteobacteria	Rhodobacterales	Rhodobacteraceae	Paracoccus	14	intermediate	0.000463234	CRT
ASV389	Bacteria	Actinobacteriota	Acidimicrobiia	Actinomarinales	Actinomarinaceae	Candidatus_Actinomarina	Bacteria	Actinomycetota	Acidimicrobiia_402965	Actinomarinales	Actinomarinaceae	Actinomarina	15	intermediate	0.000460675	CRT
ASV390	Bacteria	Proteobacteria	Alphaproteobacteria	Sphingomonadales	Sphingomonadaceae	Sphingobium	Bacteria	Pseudomonadota	Alphaproteobacteria	Sphingomonadales	Sphingomonadaceae_486827	Sphingobium_A_485959	13	intermediate	0.000500831	CRT
ASV391	Bacteria	Bacteroidota	Bacteroidia	Flavobacteriales	Flavobacteriaceae	NS5_marine_group	Bacteria	Bacteroidota	Bacteroidia	Flavobacteriales_B_877923	Flavobacteriaceae	NA	9	intermediate	0.000356417	CRT
ASV392	Bacteria	Proteobacteria	Gammaproteobacteria	Pseudomonadales	Moraxellaceae	Psychrobacter	Bacteria	Pseudomonadota	Gammaproteobacteria	Pseudomonadales_A_660879	Moraxellaceae	Psychrobacter	4	narrow	0.000526364	abundant
ASV393	Bacteria	Bacteroidota	Bacteroidia	Chitinophagales	Saprospiraceae	uncultured	Bacteria	Bacteroidota	Bacteroidia	Chitinophagales	Saprospiraceae	RFSX01	18	intermediate	0.000446703	CRT
ASV394	Bacteria	Campilobacterota	Campylobacteria	Campylobacterales	Arcobacteraceae	NA	Bacteria	Campylobacterota_A	Campylobacteria	Campylobacterales	Arcobacteraceae	Poseidonibacter	7	intermediate	0.000431803	abundant
ASV395	Bacteria	Proteobacteria	Gammaproteobacteria	Burkholderiales	Methylophilaceae	OM43_clade	Bacteria	Pseudomonadota	Gammaproteobacteria	Burkholderiales	Methylophilaceae	BACL14	14	intermediate	0.000471484	CRT
ASV396	Bacteria	Bacteroidota	Bacteroidia	Flavobacteriales	Flavobacteriaceae	Polaribacter	Bacteria	Bacteroidota	Bacteroidia	Flavobacteriales_B_877923	Flavobacteriaceae	Polaribacter_A	9	intermediate	0.000465575	abundant
ASV397	Bacteria	Bacteroidota	Bacteroidia	Chitinophagales	Saprospiraceae	uncultured	Bacteria	Bacteroidota	Bacteroidia	Chitinophagales	Saprospiraceae	RFSX01	16	intermediate	0.000431714	CRT
ASV398	Bacteria	Proteobacteria	Alphaproteobacteria	Rhizobiales	Stappiaceae	Labrenzia	Bacteria	Pseudomonadota	Alphaproteobacteria	Rhizobiales_505101	Stappiaceae	Roseibium_497070	4	narrow	0.000466934	abundant
ASV399	Bacteria	Proteobacteria	Alphaproteobacteria	Rhodobacterales	Rhodobacteraceae	Paracoccus	Bacteria	Pseudomonadota	Alphaproteobacteria	Rhodobacterales	Rhodobacteraceae	Paracoccus	15	intermediate	0.000471525	CRT
ASV400	Archaea	Thermoplasmatota	Thermoplasmata	Marine_Group_II	Marine_Group_II	Marine_Group_II	Archaea	Thermoplasmatota	Poseidoniia	Poseidoniales	Poseidoniaceae	MGIIa-L1_1279	12	intermediate	0.000414826	CRT
ASV401	Bacteria	Proteobacteria	Gammaproteobacteria	Nitrosococcales	Methylophagaceae	uncultured	Bacteria	Pseudomonadota	Gammaproteobacteria	Nitrosococcales	Methylophagaceae	NA	8	intermediate	0.00048132	CRT
ASV402	Bacteria	Proteobacteria	Alphaproteobacteria	Sphingomonadales	Sphingomonadaceae	Sphingobium	Bacteria	Pseudomonadota	Alphaproteobacteria	Sphingomonadales	Sphingomonadaceae_486827	Sphingobium_A_485959	10	intermediate	0.000455914	CRT
ASV403	Bacteria	Proteobacteria	Gammaproteobacteria	OM182_clade	OM182_clade	OM182_clade	Bacteria	Pseudomonadota	Gammaproteobacteria	Pseudomonadales_A_650716	Azotimanducaceae_A_650716	UBA9926	17	intermediate	0.000397167	CRT
ASV404	Bacteria	Proteobacteria	Alphaproteobacteria	Rhodobacterales	Rhodobacteraceae	Ascidiaceihabitans	Bacteria	Pseudomonadota	Alphaproteobacteria	Rhodobacterales	Rhodobacteraceae	NA	16	intermediate	0.000439071	CRT
ASV405	Bacteria	Bacteroidota	Bacteroidia	Flavobacteriales	Flavobacteriaceae	NS5_marine_group	Bacteria	Bacteroidota	Bacteroidia	Flavobacteriales_B_877923	Flavobacteriaceae	NA	11	intermediate	0.000345669	CRT
ASV406	Bacteria	Proteobacteria	Alphaproteobacteria	Sphingomonadales	Sphingomonadaceae	Erythrobacter	Bacteria	Pseudomonadota	Alphaproteobacteria	Sphingomonadales	Sphingomonadaceae_486827	NA	16	intermediate	0.000456925	CRT
ASV407	Bacteria	Proteobacteria	Gammaproteobacteria	Burkholderiales	Nitrosomonadaceae	IS-44	Bacteria	Pseudomonadota	Gammaproteobacteria	Burkholderiales	UBA3031	UBA3031	20	intermediate	0.000423232	CRT
ASV408	Bacteria	Proteobacteria	Alphaproteobacteria	Rhodobacterales	Rhodobacteraceae	Ascidiaceihabitans	Bacteria	Pseudomonadota	Alphaproteobacteria	Rhodobacterales	Rhodobacteraceae	NA	17	intermediate	0.000432887	CRT
ASV409	Bacteria	Proteobacteria	Gammaproteobacteria	SAR86_clade	SAR86_clade	SAR86_clade	Bacteria	Pseudomonadota	Gammaproteobacteria	SAR86_740137	SAR86	GCA-2707915	16	intermediate	0.000413472	CRT
ASV410	Bacteria	Proteobacteria	Alphaproteobacteria	Sphingomonadales	Sphingomonadaceae	Sphingobium	Bacteria	Pseudomonadota	Alphaproteobacteria	Sphingomonadales	Sphingomonadaceae_486827	Sphingobium_A_485959	12	intermediate	0.000472727	CRT
ASV411	Bacteria	Actinobacteriota	Actinobacteria	Pseudonocardiales	Pseudonocardiaceae	Pseudonocardia	Bacteria	Actinomycetota	Actinomycetes	Mycobacteriales	Pseudonocardiaceae	Pseudonocardia	17	intermediate	0.000448541	CRT
ASV412	Bacteria	Bacteroidota	Bacteroidia	Flavobacteriales	Crocinitomicaceae	Fluviicola	Bacteria	Bacteroidota	Bacteroidia	Flavobacteriales_B_877923	Crocinitomicaceae	UBA952	15	intermediate	0.000406422	CRT
ASV413	Bacteria	Bacteroidota	Bacteroidia	Flavobacteriales	Flavobacteriaceae	Polaribacter	Bacteria	Bacteroidota	Bacteroidia	Flavobacteriales_B_877923	Flavobacteriaceae	Polaribacter_A	10	intermediate	0.000445431	abundant
ASV414	Bacteria	Proteobacteria	Gammaproteobacteria	Burkholderiales	Methylophilaceae	OM43_clade	Bacteria	Pseudomonadota	Gammaproteobacteria	Burkholderiales	Methylophilaceae	BACL14	11	intermediate	0.000423192	CRT
ASV415	Bacteria	Proteobacteria	Alphaproteobacteria	Sphingomonadales	Sphingomonadaceae	Sphingobium	Bacteria	Pseudomonadota	Alphaproteobacteria	Sphingomonadales	Sphingomonadaceae_486827	Sphingobium_A_485959	14	intermediate	0.000487485	CRT
ASV416	Bacteria	Proteobacteria	Gammaproteobacteria	Nitrosococcales	Methylophagaceae	uncultured	Bacteria	Pseudomonadota	Gammaproteobacteria	Nitrosococcales	Methylophagaceae	NA	7	intermediate	0.000458148	CRT
ASV417	Bacteria	Proteobacteria	Alphaproteobacteria	Caulobacterales	Caulobacteraceae	Brevundimonas	Bacteria	Pseudomonadota	Alphaproteobacteria	Caulobacterales	Caulobacteraceae	Brevundimonas	16	intermediate	0.000463004	CRT
ASV418	Bacteria	Proteobacteria	Alphaproteobacteria	Caulobacterales	Caulobacteraceae	Brevundimonas	Bacteria	Pseudomonadota	Alphaproteobacteria	Caulobacterales	Caulobacteraceae	Brevundimonas	15	intermediate	0.000427844	CRT
ASV419	Bacteria	Bacteroidota	Bacteroidia	Chitinophagales	Saprospiraceae	uncultured	Bacteria	Bacteroidota	Bacteroidia	Chitinophagales	Saprospiraceae	RFSX01	17	intermediate	0.000415339	CRT
ASV420	Archaea	Thermoplasmatota	Thermoplasmata	Marine_Group_II	Marine_Group_II	Marine_Group_II	Archaea	Thermoplasmatota	Poseidoniia	Poseidoniales	Poseidoniaceae	MGIIa-L1_1279	12	intermediate	0.000415476	CRT
ASV421	Bacteria	Actinobacteriota	Actinobacteria	Corynebacteriales	Mycobacteriaceae	Mycobacterium	Bacteria	Actinomycetota	Actinomycetes	Mycobacteriales	Mycobacteriaceae	Mycobacterium	16	intermediate	0.000443657	CRT
ASV422	Bacteria	Bacteroidota	Bacteroidia	Flavobacteriales	Flavobacteriaceae	NS5_marine_group	Bacteria	Bacteroidota	Bacteroidia	Flavobacteriales_B_877923	Flavobacteriaceae	Marisimplicoccus	6	narrow	0.000405274	CRT
ASV423	Bacteria	Bacteroidota	Bacteroidia	Flavobacteriales	Flavobacteriaceae	NS5_marine_group	Bacteria	Bacteroidota	Bacteroidia	Flavobacteriales_B_877923	Flavobacteriaceae	NA	9	intermediate	0.000349326	CRT
ASV424	Bacteria	Proteobacteria	Alphaproteobacteria	Rhizobiales	Stappiaceae	Labrenzia	Bacteria	Pseudomonadota	Alphaproteobacteria	Rhizobiales_505101	Stappiaceae	Roseibium_497070	5	narrow	0.000426755	abundant
ASV425	Bacteria	Bacteroidota	Bacteroidia	Flavobacteriales	NS7_marine_group	NS7_marine_group	Bacteria	Bacteroidota	Bacteroidia	Flavobacteriales_B_877923	Parvicellaceae	MED-G20	14	intermediate	0.000353754	CRT
ASV426	Bacteria	Bacteroidota	Bacteroidia	Flavobacteriales	Flavobacteriaceae	NS5_marine_group	Bacteria	Bacteroidota	Bacteroidia	Flavobacteriales_B_877923	Flavobacteriaceae	NA	10	intermediate	0.00033891	CRT
ASV427	Bacteria	Bacteroidota	Bacteroidia	Flavobacteriales	Crocinitomicaceae	Fluviicola	Bacteria	Bacteroidota	Bacteroidia	Flavobacteriales_B_877923	Crocinitomicaceae	UBA952	16	intermediate	0.000413321	CRT
ASV428	Bacteria	Proteobacteria	Alphaproteobacteria	Sphingomonadales	Sphingomonadaceae	Sphingobium	Bacteria	Pseudomonadota	Alphaproteobacteria	Sphingomonadales	Sphingomonadaceae_486827	Sphingobium_A_485959	14	intermediate	0.0004451	CRT
ASV429	Bacteria	Bacteroidota	Bacteroidia	Flavobacteriales	NS7_marine_group	NS7_marine_group	Bacteria	Bacteroidota	Bacteroidia	Flavobacteriales_B_877923	Parvicellaceae	MED-G20	11	intermediate	0.00033788	CRT
ASV430	Archaea	Thermoplasmatota	Thermoplasmata	Marine_Group_II	Marine_Group_II	Marine_Group_II	Archaea	Thermoplasmatota	Poseidoniia	Poseidoniales	Poseidoniaceae	MGIIa-L1_1279	10	intermediate	0.000401735	CRT
ASV431	Bacteria	Bacteroidota	Bacteroidia	Flavobacteriales	Flavobacteriaceae	NS3a_marine_group	Bacteria	Bacteroidota	Bacteroidia	Flavobacteriales_B_877923	Flavobacteriaceae	MAG-120531	11	intermediate	0.000341857	CRT
ASV432	Bacteria	Bacteroidota	Bacteroidia	Flavobacteriales	Flavobacteriaceae	NS3a_marine_group	Bacteria	Bacteroidota	Bacteroidia	Flavobacteriales_B_877923	Flavobacteriaceae	MAG-120531	15	intermediate	0.000385641	CRT
ASV433	Bacteria	Proteobacteria	Alphaproteobacteria	Rhodobacterales	Rhodobacteraceae	Sulfitobacter	Bacteria	Pseudomonadota	Alphaproteobacteria	Rhodobacterales	Rhodobacteraceae	Sulfitobacter_E_490551	11	intermediate	0.000436131	CRT
ASV434	Bacteria	Proteobacteria	Gammaproteobacteria	Oceanospirillales	Pseudohongiellaceae	Pseudohongiella	Bacteria	Pseudomonadota	Gammaproteobacteria	Pseudomonadales_A_650612	Pseudohongiellaceae	UBA9145	17	intermediate	0.000418415	CRT
ASV435	Bacteria	Bacteroidota	Bacteroidia	Flavobacteriales	Flavobacteriaceae	NS5_marine_group	Bacteria	Bacteroidota	Bacteroidia	Flavobacteriales_B_877923	Flavobacteriaceae	UBA8316	16	intermediate	0.000382551	CRT
ASV436	Bacteria	Proteobacteria	Gammaproteobacteria	Burkholderiales	Methylophilaceae	OM43_clade	Bacteria	Pseudomonadota	Gammaproteobacteria	Burkholderiales	Methylophilaceae	BACL14	12	intermediate	0.00040752	CRT
ASV437	Bacteria	Proteobacteria	Alphaproteobacteria	Rhodobacterales	Rhodobacteraceae	NA	Bacteria	Pseudomonadota	Alphaproteobacteria	Rhodobacterales	Rhodobacteraceae	NA	5	narrow	0.000379307	abundant
ASV438	Bacteria	Actinobacteriota	Actinobacteria	Micrococcales	Microbacteriaceae	NA	Bacteria	Actinomycetota	Actinomycetes	Actinomycetales	Microbacteriaceae	NA	14	intermediate	0.000423035	CRT
ASV439	Bacteria	Bacteroidota	Bacteroidia	Flavobacteriales	Flavobacteriaceae	NS3a_marine_group	Bacteria	Bacteroidota	Bacteroidia	Flavobacteriales_B_877923	Flavobacteriaceae	MAG-120531	13	intermediate	0.000330748	CRT
ASV440	Bacteria	Bacteroidota	Bacteroidia	Flavobacteriales	NS9_marine_group	NS9_marine_group	Bacteria	Bacteroidota	Bacteroidia	Flavobacteriales_B_877923	UA16	UA16	15	intermediate	0.000395656	CRT
ASV441	Bacteria	Proteobacteria	Alphaproteobacteria	Rhodobacterales	Rhodobacteraceae	Sulfitobacter	Bacteria	Pseudomonadota	Alphaproteobacteria	Rhodobacterales	Rhodobacteraceae	Sulfitobacter_E_490551	12	intermediate	0.000432992	CRT
ASV442	Bacteria	Proteobacteria	Gammaproteobacteria	OM182_clade	OM182_clade	OM182_clade	Bacteria	Pseudomonadota	Gammaproteobacteria	Pseudomonadales_A_650716	Azotimanducaceae_A_650716	UBA9926	20	intermediate	0.00038313	CRT
ASV443	Bacteria	Proteobacteria	Gammaproteobacteria	Oceanospirillales	Pseudohongiellaceae	Pseudohongiella	Bacteria	Pseudomonadota	Gammaproteobacteria	Pseudomonadales_A_650612	Pseudohongiellaceae	UBA9145	19	intermediate	0.000375728	CRT
ASV444	Bacteria	Proteobacteria	Gammaproteobacteria	OM182_clade	OM182_clade	OM182_clade	Bacteria	Pseudomonadota	Gammaproteobacteria	Pseudomonadales_A_650716	Azotimanducaceae_A_650716	UBA9926	14	intermediate	0.000367035	CRT
ASV445	Bacteria	Bacteroidota	Bacteroidia	Flavobacteriales	NS7_marine_group	NS7_marine_group	Bacteria	Bacteroidota	Bacteroidia	Flavobacteriales_B_877923	Parvicellaceae	MED-G20	12	intermediate	0.000326306	CRT
ASV446	Bacteria	Proteobacteria	Alphaproteobacteria	Rhodospirillales	AEGEAN-169_marine_group	AEGEAN-169_marine_group	Bacteria	Pseudomonadota	Alphaproteobacteria	HIMB59	GCA-002718135	AG-337-I02	17	intermediate	0.000381585	CRT
ASV447	Bacteria	Proteobacteria	Alphaproteobacteria	Rhodobacterales	Rhodobacteraceae	Sulfitobacter	Bacteria	Pseudomonadota	Alphaproteobacteria	Rhodobacterales	Rhodobacteraceae	Sulfitobacter_E_490551	12	intermediate	0.000407838	CRT
ASV448	Bacteria	Proteobacteria	Alphaproteobacteria	Rhizobiales	Rhizobiaceae	Jiella	Bacteria	Pseudomonadota	Alphaproteobacteria	Rhizobiales_505101	Rhizobiaceae	Jiella_501436	17	intermediate	0.000403745	CRT
ASV449	Bacteria	Proteobacteria	Gammaproteobacteria	Burkholderiales	Nitrosomonadaceae	IS-44	Bacteria	Pseudomonadota	Gammaproteobacteria	Burkholderiales	UBA3031	UBA3031	19	intermediate	0.000395906	CRT
ASV450	Bacteria	Verrucomicrobiota	Verrucomicrobiae	Verrucomicrobiales	Rubritaleaceae	Roseibacillus	Bacteria	Verrucomicrobiota	Verrucomicrobiae	Verrucomicrobiales	Akkermansiaceae	Roseibacillus_B	12	intermediate	0.000416339	CRT
ASV451	Bacteria	Bacteroidota	Bacteroidia	Flavobacteriales	Flavobacteriaceae	NS5_marine_group	Bacteria	Bacteroidota	Bacteroidia	Flavobacteriales_B_877923	Flavobacteriaceae	NA	8	intermediate	0.00032276	CRT
ASV452	Bacteria	Bacteroidota	Bacteroidia	Flavobacteriales	Flavobacteriaceae	uncultured	Bacteria	Bacteroidota	Bacteroidia	Flavobacteriales_B_877923	Flavobacteriaceae	UBA3478	14	intermediate	0.000400248	CRT
ASV453	Bacteria	Proteobacteria	Alphaproteobacteria	Sphingomonadales	Sphingomonadaceae	Sphingobium	Bacteria	Pseudomonadota	Alphaproteobacteria	Sphingomonadales	Sphingomonadaceae_486827	Sphingobium_A_485959	13	intermediate	0.00042583	CRT
ASV454	Bacteria	Bacteroidota	Bacteroidia	Flavobacteriales	Flavobacteriaceae	uncultured	Bacteria	Bacteroidota	Bacteroidia	Flavobacteriales_B_877923	Flavobacteriaceae	UBA3478	14	intermediate	0.000408361	CRT
ASV455	Bacteria	Proteobacteria	Alphaproteobacteria	Sphingomonadales	Sphingomonadaceae	Sphingobium	Bacteria	Pseudomonadota	Alphaproteobacteria	Sphingomonadales	Sphingomonadaceae_486827	NA	10	intermediate	0.000409757	CRT
ASV456	Bacteria	Proteobacteria	Gammaproteobacteria	OM182_clade	OM182_clade	OM182_clade	Bacteria	Pseudomonadota	Gammaproteobacteria	Pseudomonadales_A_650716	Azotimanducaceae_A_650716	UBA9926	17	intermediate	0.000384523	CRT
ASV457	Bacteria	Bacteroidota	Bacteroidia	Chitinophagales	Saprospiraceae	uncultured	Bacteria	Bacteroidota	Bacteroidia	Chitinophagales	Saprospiraceae	RFSX01	14	intermediate	0.000375327	CRT
ASV458	Bacteria	Bacteroidota	Bacteroidia	Flavobacteriales	Flavobacteriaceae	NS5_marine_group	Bacteria	Bacteroidota	Bacteroidia	Flavobacteriales_B_877923	Flavobacteriaceae	NA	7	intermediate	0.000304188	CRT
ASV459	Bacteria	Verrucomicrobiota	Verrucomicrobiae	Verrucomicrobiales	Rubritaleaceae	Roseibacillus	Bacteria	Verrucomicrobiota	Verrucomicrobiae	Verrucomicrobiales	Akkermansiaceae	Roseibacillus_B	13	intermediate	0.000393359	CRT
ASV460	Bacteria	Proteobacteria	Alphaproteobacteria	Sphingomonadales	Sphingomonadaceae	Sphingobium	Bacteria	Pseudomonadota	Alphaproteobacteria	Sphingomonadales	Sphingomonadaceae_486827	Sphingobium_A_485959	13	intermediate	0.000410724	CRT
ASV461	Bacteria	Bacteroidota	Bacteroidia	Flavobacteriales	Flavobacteriaceae	NS5_marine_group	Bacteria	Bacteroidota	Bacteroidia	Flavobacteriales_B_877923	Flavobacteriaceae	MS024-2A	12	intermediate	0.000373249	CRT
ASV462	Bacteria	Actinobacteriota	Actinobacteria	PeM15	PeM15	PeM15	Bacteria	Actinomycetota	Actinomycetes	Sporichthyales	Sporichthyaceae	Longivirga	15	intermediate	0.000379092	CRT
ASV463	Bacteria	Bacteroidota	Bacteroidia	Flavobacteriales	Flavobacteriaceae	NS5_marine_group	Bacteria	Bacteroidota	Bacteroidia	Flavobacteriales_B_877923	Flavobacteriaceae	Marisimplicoccus	6	narrow	0.000370762	CRT
ASV464	Bacteria	Actinobacteriota	Actinobacteria	Corynebacteriales	Mycobacteriaceae	Mycobacterium	Bacteria	Actinomycetota	Actinomycetes	Mycobacteriales	Mycobacteriaceae	Mycobacterium	14	intermediate	0.000388124	CRT
ASV465	Bacteria	Proteobacteria	Gammaproteobacteria	Cellvibrionales	Halieaceae	OM60(NOR5)_clade	Bacteria	Pseudomonadota	Gammaproteobacteria	Pseudomonadales_A_650612	Halieaceae	Luminiphilus	12	intermediate	0.000377275	CRT
ASV466	Bacteria	Proteobacteria	Gammaproteobacteria	Oceanospirillales	Pseudohongiellaceae	Pseudohongiella	Bacteria	Pseudomonadota	Gammaproteobacteria	Pseudomonadales_A_650612	Pseudohongiellaceae	UBA9145	13	intermediate	0.000355692	CRT
ASV467	Bacteria	Proteobacteria	Gammaproteobacteria	Burkholderiales	Nitrosomonadaceae	IS-44	Bacteria	Pseudomonadota	Gammaproteobacteria	Burkholderiales	UBA3031	UBA3031	20	intermediate	0.000359968	CRT
ASV468	Bacteria	Proteobacteria	Gammaproteobacteria	Burkholderiales	Nitrosomonadaceae	IS-44	Bacteria	Pseudomonadota	Gammaproteobacteria	Burkholderiales	UBA3031	UBA3031	16	intermediate	0.000373365	CRT
ASV469	Bacteria	Proteobacteria	Gammaproteobacteria	SAR86_clade	SAR86_clade	SAR86_clade	Bacteria	Pseudomonadota	Gammaproteobacteria	SAR86_747617	TMED112	TMED112	17	intermediate	0.000364189	CRT
ASV470	Bacteria	Proteobacteria	Gammaproteobacteria	Cellvibrionales	Halieaceae	OM60(NOR5)_clade	Bacteria	Pseudomonadota	Gammaproteobacteria	Pseudomonadales_A_650612	Halieaceae	Luminiphilus	11	intermediate	0.000395276	CRT
ASV471	Bacteria	Proteobacteria	Alphaproteobacteria	Caulobacterales	Caulobacteraceae	Brevundimonas	Bacteria	Pseudomonadota	Alphaproteobacteria	Caulobacterales	Caulobacteraceae	Brevundimonas	11	intermediate	0.000377136	CRT
ASV472	Bacteria	Bacteroidota	Bacteroidia	Flavobacteriales	Flavobacteriaceae	uncultured	Bacteria	Bacteroidota	Bacteroidia	Flavobacteriales_B_877923	Flavobacteriaceae	UBA3478	13	intermediate	0.000366193	CRT
ASV473	Bacteria	Proteobacteria	Alphaproteobacteria	Caulobacterales	Hyphomonadaceae	Hellea	Bacteria	Pseudomonadota	Alphaproteobacteria	Caulobacterales	Maricaulaceae	Hellea	11	intermediate	0.000406124	CRT
ASV474	Bacteria	SAR324_clade(Marine_group_B)	SAR324_clade(Marine_group_B)	SAR324_clade(Marine_group_B)	SAR324_clade(Marine_group_B)	SAR324_clade(Marine_group_B)	Bacteria	SAR324	SAR324	SAR324	NAC60-12	JCVI-SCAAA005	17	intermediate	0.000360436	CRT
ASV475	Bacteria	Proteobacteria	Gammaproteobacteria	Cellvibrionales	Halieaceae	OM60(NOR5)_clade	Bacteria	Pseudomonadota	Gammaproteobacteria	Pseudomonadales_A_650612	Halieaceae	Luminiphilus	11	intermediate	0.00037091	CRT
ASV476	Bacteria	NA	NA	NA	NA	NA	Bacteria	NA	NA	NA	NA	NA	14	intermediate	0.000373059	CRT
ASV477	Bacteria	Bacteroidota	Bacteroidia	Flavobacteriales	Crocinitomicaceae	Fluviicola	Bacteria	Bacteroidota	Bacteroidia	Flavobacteriales_B_877923	Crocinitomicaceae	UBA952	12	intermediate	0.000362957	CRT
ASV478	Bacteria	Bacteroidota	Bacteroidia	Flavobacteriales	NS9_marine_group	NS9_marine_group	Bacteria	Bacteroidota	Bacteroidia	Flavobacteriales_B_877923	UA16	UA16	14	intermediate	0.000351896	CRT
ASV479	Bacteria	Proteobacteria	Alphaproteobacteria	Sphingomonadales	Sphingomonadaceae	Sphingobium	Bacteria	Pseudomonadota	Alphaproteobacteria	Sphingomonadales	Sphingomonadaceae_486827	Sphingobium_A_485959	10	intermediate	0.000372447	CRT
ASV480	Bacteria	Actinobacteriota	Actinobacteria	Micrococcales	Microbacteriaceae	NA	Bacteria	Actinomycetota	Actinomycetes	Actinomycetales	Microbacteriaceae	NA	13	intermediate	0.00034641	CRT
ASV481	Bacteria	Bacteroidota	Bacteroidia	Flavobacteriales	NS7_marine_group	NS7_marine_group	Bacteria	Bacteroidota	Bacteroidia	Flavobacteriales_B_877923	Parvicellaceae	MED-G20	10	intermediate	0.000303055	CRT
ASV482	Bacteria	Proteobacteria	Gammaproteobacteria	OM182_clade	OM182_clade	OM182_clade	Bacteria	Pseudomonadota	Gammaproteobacteria	Pseudomonadales_A_650716	Azotimanducaceae_A_650716	UBA9926	13	intermediate	0.000362307	CRT
ASV483	Bacteria	Actinobacteriota	Actinobacteria	Corynebacteriales	Mycobacteriaceae	Mycobacterium	Bacteria	Actinomycetota	Actinomycetes	Mycobacteriales	Mycobacteriaceae	Mycobacterium	14	intermediate	0.000351115	CRT
ASV484	Bacteria	Proteobacteria	Gammaproteobacteria	Cellvibrionales	Halieaceae	OM60(NOR5)_clade	Bacteria	Pseudomonadota	Gammaproteobacteria	Pseudomonadales_A_650612	Halieaceae	Luminiphilus	10	intermediate	0.00037096	CRT
ASV485	Bacteria	NA	NA	NA	NA	NA	Bacteria	Pseudomonadota	Alphaproteobacteria	Rickettsiales	Mitochondria	NA	4	narrow	0.000373862	abundant
ASV486	Bacteria	Proteobacteria	Alphaproteobacteria	Rhodobacterales	Rhodobacteraceae	Paracoccus	Bacteria	Pseudomonadota	Alphaproteobacteria	Rhodobacterales	Rhodobacteraceae	Paracoccus	9	intermediate	0.000354227	CRT
ASV487	Bacteria	Bacteroidota	Bacteroidia	Flavobacteriales	Flavobacteriaceae	uncultured	Bacteria	Bacteroidota	Bacteroidia	Flavobacteriales_B_877923	Flavobacteriaceae	UBA3478	13	intermediate	0.000358523	CRT
ASV488	Bacteria	Bacteroidota	Bacteroidia	Flavobacteriales	Flavobacteriaceae	Polaribacter	Bacteria	Bacteroidota	Bacteroidia	Flavobacteriales_B_877923	Flavobacteriaceae	Polaribacter_A	7	intermediate	0.000374316	abundant
ASV489	Bacteria	Proteobacteria	Alphaproteobacteria	Rhodobacterales	Rhodobacteraceae	Ascidiaceihabitans	Bacteria	Pseudomonadota	Alphaproteobacteria	Rhodobacterales	Rhodobacteraceae	NA	13	intermediate	0.000354545	CRT
ASV490	Bacteria	Proteobacteria	Alphaproteobacteria	Azospirillales	Azospirillaceae	Niveispirillum	Bacteria	Pseudomonadota	Alphaproteobacteria	Azospirillales_507929	Azospirillaceae_507917	Niveispirillum	9	intermediate	0.000359787	CRT
ASV491	Bacteria	Bacteroidota	Bacteroidia	Flavobacteriales	Flavobacteriaceae	Polaribacter	Bacteria	Bacteroidota	Bacteroidia	Flavobacteriales_B_877923	Flavobacteriaceae	Polaribacter_A	8	intermediate	0.000372721	abundant
ASV492	Bacteria	Bacteroidota	Bacteroidia	Flavobacteriales	Crocinitomicaceae	Fluviicola	Bacteria	Bacteroidota	Bacteroidia	Flavobacteriales_B_877923	Crocinitomicaceae	UBA952	10	intermediate	0.000349379	CRT
ASV493	Bacteria	Proteobacteria	Alphaproteobacteria	Rhizobiales	Rhizobiaceae	Jiella	Bacteria	Pseudomonadota	Alphaproteobacteria	Rhizobiales_505101	Rhizobiaceae	Jiella_501436	16	intermediate	0.000356559	CRT
ASV494	Bacteria	Bacteroidota	Bacteroidia	Flavobacteriales	NS7_marine_group	NS7_marine_group	Bacteria	Bacteroidota	Bacteroidia	Flavobacteriales_B_877923	Parvicellaceae	MED-G20	10	intermediate	0.000282095	CRT
ASV495	Bacteria	NA	NA	NA	NA	NA	Bacteria	Pseudomonadota	Alphaproteobacteria	Rickettsiales	Mitochondria	NA	4	narrow	0.000351895	abundant
ASV496	Bacteria	Proteobacteria	Gammaproteobacteria	SAR86_clade	SAR86_clade	SAR86_clade	Bacteria	Pseudomonadota	Gammaproteobacteria	SAR86_747617	D2472	NA	15	intermediate	0.000351157	CRT
ASV497	Bacteria	Proteobacteria	Gammaproteobacteria	Burkholderiales	Nitrosomonadaceae	IS-44	Bacteria	Pseudomonadota	Gammaproteobacteria	Burkholderiales	UBA3031	UBA3031	17	intermediate	0.000337082	CRT
ASV498	Bacteria	NA	NA	NA	NA	NA	Bacteria	NA	NA	NA	NA	NA	13	intermediate	0.000363923	abundant
ASV499	Bacteria	Actinobacteriota	Actinobacteria	Pseudonocardiales	Pseudonocardiaceae	Pseudonocardia	Bacteria	Actinomycetota	Actinomycetes	Mycobacteriales	Pseudonocardiaceae	Pseudonocardia	17	intermediate	0.000355018	CRT
ASV500	Bacteria	Proteobacteria	Alphaproteobacteria	Rhodospirillales	AEGEAN-169_marine_group	AEGEAN-169_marine_group	Bacteria	Pseudomonadota	Alphaproteobacteria	HIMB59	GCA-002718135	AG-337-I02	16	intermediate	0.000324877	CRT
ASV501	Bacteria	Bacteroidota	Bacteroidia	Flavobacteriales	Flavobacteriaceae	NS5_marine_group	Bacteria	Bacteroidota	Bacteroidia	Flavobacteriales_B_877923	Flavobacteriaceae	MS024-2A	9	intermediate	0.000345273	CRT
ASV502	Bacteria	Bacteroidota	Bacteroidia	Flavobacteriales	Crocinitomicaceae	NA	Bacteria	Bacteroidota	Bacteroidia	Flavobacteriales_B_877923	Crocinitomicaceae	UBA4466	17	intermediate	0.000340749	CRT
ASV503	Bacteria	Bacteroidota	Bacteroidia	Flavobacteriales	NS9_marine_group	NS9_marine_group	Bacteria	Bacteroidota	Bacteroidia	Flavobacteriales_B_877923	UA16	UA16	14	intermediate	0.000331659	CRT
ASV504	Bacteria	Proteobacteria	Alphaproteobacteria	Azospirillales	Azospirillaceae	Niveispirillum	Bacteria	Pseudomonadota	Alphaproteobacteria	Azospirillales_507929	Azospirillaceae_507917	Niveispirillum	13	intermediate	0.000369032	CRT
ASV505	Bacteria	Proteobacteria	Alphaproteobacteria	Rhodobacterales	Rhodobacteraceae	Ascidiaceihabitans	Bacteria	Pseudomonadota	Alphaproteobacteria	Rhodobacterales	Rhodobacteraceae	NA	14	intermediate	0.000345449	CRT
ASV506	Bacteria	Bacteroidota	Bacteroidia	Flavobacteriales	Flavobacteriaceae	NS5_marine_group	Bacteria	Bacteroidota	Bacteroidia	Flavobacteriales_B_877923	Flavobacteriaceae	Marisimplicoccus	6	narrow	0.000340952	CRT
ASV507	Bacteria	Bacteroidota	Bacteroidia	Flavobacteriales	NS9_marine_group	NS9_marine_group	Bacteria	Bacteroidota	Bacteroidia	Flavobacteriales_B_877923	UA16	NA	12	intermediate	0.000336281	CRT
ASV508	Bacteria	Bacteroidota	Bacteroidia	Flavobacteriales	Crocinitomicaceae	Fluviicola	Bacteria	Bacteroidota	Bacteroidia	Flavobacteriales_B_877923	Crocinitomicaceae	UBA952	12	intermediate	0.000356041	CRT
ASV509	Bacteria	Proteobacteria	Alphaproteobacteria	Rhodobacterales	Rhodobacteraceae	Ascidiaceihabitans	Bacteria	Pseudomonadota	Alphaproteobacteria	Rhodobacterales	Rhodobacteraceae	NA	13	intermediate	0.000345084	CRT
ASV510	Bacteria	Bacteroidota	Bacteroidia	Flavobacteriales	NS9_marine_group	NS9_marine_group	Bacteria	Bacteroidota	Bacteroidia	Flavobacteriales_B_877923	UA16	UA16	12	intermediate	0.000368312	CRT
ASV511	Bacteria	Proteobacteria	Gammaproteobacteria	Burkholderiales	Nitrosomonadaceae	IS-44	Bacteria	Pseudomonadota	Gammaproteobacteria	Burkholderiales	UBA3031	UBA3031	17	intermediate	0.000299328	CRT
ASV512	Bacteria	Actinobacteriota	Actinobacteria	PeM15	PeM15	PeM15	Bacteria	Actinomycetota	Actinomycetes	Sporichthyales	Sporichthyaceae	Longivirga	12	intermediate	0.00032988	CRT
ASV513	Bacteria	Campilobacterota	Campylobacteria	Campylobacterales	Arcobacteraceae	NA	Bacteria	Campylobacterota_A	Campylobacteria	Campylobacterales	Arcobacteraceae	Poseidonibacter	7	intermediate	0.000317516	abundant
ASV514	Bacteria	Bacteroidota	Bacteroidia	Flavobacteriales	Flavobacteriaceae	NS5_marine_group	Bacteria	Bacteroidota	Bacteroidia	Flavobacteriales_B_877923	Flavobacteriaceae	NA	8	intermediate	0.000255167	CRT
ASV515	Bacteria	Proteobacteria	Gammaproteobacteria	Oceanospirillales	Pseudohongiellaceae	Pseudohongiella	Bacteria	Pseudomonadota	Gammaproteobacteria	Pseudomonadales_A_650612	Pseudohongiellaceae	UBA9145	14	intermediate	0.000330345	CRT
ASV516	Bacteria	Actinobacteriota	Actinobacteria	Micrococcales	Microbacteriaceae	Candidatus_Aquiluna	Bacteria	Actinomycetota	Actinomycetes	Actinomycetales	Microbacteriaceae	Aquiluna	13	intermediate	0.000278009	CRT
ASV517	Bacteria	Actinobacteriota	Actinobacteria	Micrococcales	Microbacteriaceae	NA	Bacteria	Actinomycetota	Actinomycetes	Actinomycetales	Microbacteriaceae	NA	12	intermediate	0.000304481	CRT
ASV518	Bacteria	Bacteroidota	Bacteroidia	Cytophagales	Cyclobacteriaceae	Marinoscillum	Bacteria	Bacteroidota	Bacteroidia	Cytophagales_B	MED-G16	MED-G16	14	intermediate	0.000322482	CRT
ASV519	Bacteria	Bacteroidota	Bacteroidia	Flavobacteriales	Flavobacteriaceae	NS4_marine_group	Bacteria	Bacteroidota	Bacteroidia	Flavobacteriales_B_877923	Flavobacteriaceae	UBA7446	7	intermediate	0.000329809	CRT
ASV520	Bacteria	Bacteroidota	Rhodothermia	Balneolales	Balneolaceae	Balneola	Bacteria	Bacteroidota	Rhodothermia	Balneolales	Balneolaceae	UBA1275	11	intermediate	0.000308569	CRT
ASV521	Bacteria	Bacteroidota	Bacteroidia	Flavobacteriales	NS9_marine_group	NS9_marine_group	Bacteria	Bacteroidota	Bacteroidia	Flavobacteriales_B_877923	UA16	UA16	12	intermediate	0.000317449	CRT
ASV522	Bacteria	Proteobacteria	Alphaproteobacteria	Caulobacterales	Caulobacteraceae	Brevundimonas	Bacteria	Pseudomonadota	Alphaproteobacteria	Caulobacterales	Caulobacteraceae	Brevundimonas	8	intermediate	0.000315773	CRT
ASV523	Bacteria	Bacteroidota	Bacteroidia	Flavobacteriales	Flavobacteriaceae	NS5_marine_group	Bacteria	Bacteroidota	Bacteroidia	Flavobacteriales_B_877923	Flavobacteriaceae	Marisimplicoccus	7	intermediate	0.000326723	CRT
ASV524	Bacteria	Proteobacteria	Alphaproteobacteria	Rhizobiales	Rhizobiaceae	Jiella	Bacteria	Pseudomonadota	Alphaproteobacteria	Rhizobiales_505101	Rhizobiaceae	Jiella_501436	17	intermediate	0.000329788	CRT
ASV525	Bacteria	Proteobacteria	Gammaproteobacteria	Pseudomonadales	Pseudomonadaceae	Pseudomonas	Bacteria	Pseudomonadota	Gammaproteobacteria	Pseudomonadales_A_650611	Pseudomonadaceae	Stutzerimonas_648792	9	intermediate	0.000343007	CRT
ASV526	Bacteria	Bacteroidota	Bacteroidia	Flavobacteriales	Flavobacteriaceae	NS5_marine_group	Bacteria	Bacteroidota	Bacteroidia	Flavobacteriales_B_877923	Flavobacteriaceae	Marisimplicoccus	13	intermediate	0.000312042	CRT
ASV527	Bacteria	Bacteroidota	Bacteroidia	Flavobacteriales	Flavobacteriaceae	NS4_marine_group	Bacteria	Bacteroidota	Bacteroidia	Flavobacteriales_B_877923	Flavobacteriaceae	MAG-121220-bin8	15	intermediate	0.000337393	CRT
ASV528	Bacteria	Proteobacteria	Alphaproteobacteria	Micavibrionales	Micavibrionaceae	uncultured	Bacteria	Pseudomonadota	Alphaproteobacteria	Micavibrionales	Micavibrionaceae	TMED27	7	intermediate	0.000329492	CRT
ASV529	Bacteria	Bacteroidota	Bacteroidia	Flavobacteriales	Cryomorphaceae	uncultured	Bacteria	Bacteroidota	Bacteroidia	Flavobacteriales_B_877923	Schleiferiaceae	UBA10364	10	intermediate	0.000313832	CRT
ASV530	Bacteria	Proteobacteria	Gammaproteobacteria	Cellvibrionales	Halieaceae	OM60(NOR5)_clade	Bacteria	Pseudomonadota	Gammaproteobacteria	Pseudomonadales_A_650612	Halieaceae	Luminiphilus	10	intermediate	0.000326278	CRT
ASV531	Bacteria	Bacteroidota	Bacteroidia	Flavobacteriales	NS9_marine_group	NS9_marine_group	Bacteria	Bacteroidota	Bacteroidia	Flavobacteriales_B_877923	UA16	NA	12	intermediate	0.000344251	CRT
ASV532	Bacteria	Bacteroidota	Bacteroidia	Flavobacteriales	Flavobacteriaceae	NS5_marine_group	Bacteria	Bacteroidota	Bacteroidia	Flavobacteriales_B_877923	Flavobacteriaceae	NA	11	intermediate	0.000254903	CRT
ASV533	Bacteria	Planctomycetota	OM190	OM190	OM190	OM190	Bacteria	Planctomycetota	UBA1135	UBA2386	UBA2386	GCA-2684655	14	intermediate	0.000307425	CRT
ASV534	Bacteria	Proteobacteria	Alphaproteobacteria	Rhodobacterales	Rhodobacteraceae	Paracoccus	Bacteria	Pseudomonadota	Alphaproteobacteria	Rhodobacterales	Rhodobacteraceae	Paracoccus	10	intermediate	0.000262633	CRT
ASV535	Bacteria	Proteobacteria	Alphaproteobacteria	Rhodobacterales	Rhodobacteraceae	Yoonia-Loktanella	Bacteria	Pseudomonadota	Alphaproteobacteria	Rhodobacterales	Rhodobacteraceae	Yoonia	7	intermediate	0.000242952	CRT
ASV536	Bacteria	Proteobacteria	Alphaproteobacteria	Rhodobacterales	Rhodobacteraceae	NA	Bacteria	Pseudomonadota	Alphaproteobacteria	Rhodobacterales	Rhodobacteraceae	NA	12	intermediate	0.000272982	CRT
ASV537	Bacteria	Proteobacteria	Alphaproteobacteria	Rhodobacterales	Rhodobacteraceae	NA	Bacteria	Pseudomonadota	Alphaproteobacteria	Rhodobacterales	Rhodobacteraceae	NA	11	intermediate	0.00025649	CRT
ASV538	Bacteria	Actinobacteriota	Actinobacteria	Micrococcales	Microbacteriaceae	NA	Bacteria	Actinomycetota	Actinomycetes	Actinomycetales	Microbacteriaceae	NA	12	intermediate	0.000273128	CRT
ASV539	Bacteria	Proteobacteria	Gammaproteobacteria	SAR86_clade	SAR86_clade	SAR86_clade	Bacteria	Pseudomonadota	Gammaproteobacteria	SAR86_747617	D2472	NA	13	intermediate	0.00031284	CRT
ASV540	Bacteria	Proteobacteria	Alphaproteobacteria	Rhodobacterales	Rhodobacteraceae	NA	Bacteria	Pseudomonadota	Alphaproteobacteria	Rhodobacterales	Rhodobacteraceae	Yoonia	7	intermediate	0.000236901	CRT
ASV541	Bacteria	Proteobacteria	Alphaproteobacteria	Micavibrionales	Micavibrionaceae	uncultured	Bacteria	Pseudomonadota	Alphaproteobacteria	Micavibrionales	Micavibrionaceae	TMED27	6	narrow	0.000339448	CRT
ASV542	Bacteria	SAR324_clade(Marine_group_B)	SAR324_clade(Marine_group_B)	SAR324_clade(Marine_group_B)	SAR324_clade(Marine_group_B)	SAR324_clade(Marine_group_B)	Bacteria	SAR324	SAR324	SAR324	NAC60-12	JCVI-SCAAA005	15	intermediate	0.000313387	CRT
ASV543	Bacteria	Bacteroidota	Bacteroidia	Flavobacteriales	Flavobacteriaceae	NS5_marine_group	Bacteria	Bacteroidota	Bacteroidia	Flavobacteriales_B_877923	Flavobacteriaceae	MS024-2A	9	intermediate	0.000327132	CRT
ASV544	Bacteria	Proteobacteria	Alphaproteobacteria	Azospirillales	Azospirillaceae	Niveispirillum	Bacteria	Pseudomonadota	Alphaproteobacteria	Azospirillales_507929	Azospirillaceae_507917	Niveispirillum	9	intermediate	0.000342229	CRT
ASV545	Bacteria	Proteobacteria	Gammaproteobacteria	Cellvibrionales	Halieaceae	OM60(NOR5)_clade	Bacteria	Pseudomonadota	Gammaproteobacteria	Pseudomonadales_A_650612	Halieaceae	Luminiphilus	15	intermediate	0.0003025	CRT
ASV546	Bacteria	Proteobacteria	Gammaproteobacteria	Oceanospirillales	Pseudohongiellaceae	Pseudohongiella	Bacteria	Pseudomonadota	Gammaproteobacteria	Pseudomonadales_A_650612	Pseudohongiellaceae	UBA9145	16	intermediate	0.000300616	CRT
ASV547	Bacteria	Proteobacteria	Gammaproteobacteria	Oceanospirillales	Pseudohongiellaceae	Pseudohongiella	Bacteria	Pseudomonadota	Gammaproteobacteria	Pseudomonadales_A_650612	Pseudohongiellaceae	UBA9145	11	intermediate	0.000300905	CRT
ASV548	Bacteria	Bacteroidota	Bacteroidia	Cytophagales	Cyclobacteriaceae	Marinoscillum	Bacteria	Bacteroidota	Bacteroidia	Cytophagales_B	MED-G16	MED-G16	13	intermediate	0.000283388	CRT
ASV549	Bacteria	Actinobacteriota	Actinobacteria	Micrococcales	Intrasporangiaceae	NA	Bacteria	Actinomycetota	Actinomycetes	Actinomycetales	Dermatophilaceae	NA	12	intermediate	0.000313952	CRT
ASV550	Bacteria	Proteobacteria	Gammaproteobacteria	Oceanospirillales	Pseudohongiellaceae	Pseudohongiella	Bacteria	Pseudomonadota	Gammaproteobacteria	Pseudomonadales_A_650612	Pseudohongiellaceae	UBA9145	16	intermediate	0.00030828	CRT
ASV551	Bacteria	Bacteroidota	Bacteroidia	Flavobacteriales	NS9_marine_group	NS9_marine_group	Bacteria	Bacteroidota	Bacteroidia	Flavobacteriales_B_877923	UA16	NA	11	intermediate	0.000299952	CRT
ASV552	Bacteria	Actinobacteriota	Actinobacteria	Micrococcales	Intrasporangiaceae	NA	Bacteria	Actinomycetota	Actinomycetes	Actinomycetales	Dermatophilaceae	NA	10	intermediate	0.000317832	CRT
ASV553	Bacteria	Proteobacteria	Alphaproteobacteria	Sphingomonadales	Sphingomonadaceae	Sphingobium	Bacteria	Pseudomonadota	Alphaproteobacteria	Sphingomonadales	Sphingomonadaceae_486827	Sphingobium_A_485959	12	intermediate	0.000345017	CRT
ASV554	Bacteria	Bacteroidota	Bacteroidia	Flavobacteriales	Flavobacteriaceae	Algibacter	Bacteria	Bacteroidota	Bacteroidia	Flavobacteriales_B_877923	Flavobacteriaceae	NA	7	intermediate	0.000261145	CRT
ASV555	Bacteria	Proteobacteria	Gammaproteobacteria	Ectothiorhodospirales	Ectothiorhodospiraceae	uncultured	Bacteria	Pseudomonadota	Gammaproteobacteria	GCA-002705445_740138	GCA-002716945	GCA-2720195	15	intermediate	0.000305516	CRT
ASV556	Bacteria	Proteobacteria	Alphaproteobacteria	Rhodobacterales	Rhodobacteraceae	NA	Bacteria	Pseudomonadota	Alphaproteobacteria	Rhodobacterales	Rhodobacteraceae	NA	14	intermediate	0.000348772	CRT
ASV557	Bacteria	Proteobacteria	Gammaproteobacteria	SAR86_clade	SAR86_clade	SAR86_clade	Bacteria	Pseudomonadota	Gammaproteobacteria	SAR86_740137	SAR86	GCA-2707915	16	intermediate	0.000300309	CRT
ASV558	Bacteria	Actinobacteriota	Actinobacteria	Micrococcales	Microbacteriaceae	NA	Bacteria	Actinomycetota	Actinomycetes	Actinomycetales	Microbacteriaceae	NA	11	intermediate	0.000282819	CRT
ASV559	Bacteria	Bacteroidota	Bacteroidia	Flavobacteriales	Flavobacteriaceae	NS5_marine_group	Bacteria	Bacteroidota	Bacteroidia	Flavobacteriales_B_877923	Flavobacteriaceae	NA	8	intermediate	0.000226307	CRT
ASV560	Bacteria	Bacteroidota	Bacteroidia	Flavobacteriales	Flavobacteriaceae	NS4_marine_group	Bacteria	Bacteroidota	Bacteroidia	Flavobacteriales_B_877923	Flavobacteriaceae	MAG-121220-bin8	14	intermediate	0.000317021	CRT
ASV561	Bacteria	Proteobacteria	Alphaproteobacteria	Rhizobiales	Rhizobiaceae	Allorhizobium-Neorhizobium-Pararhizobium-Rhizobium	Bacteria	Pseudomonadota	Alphaproteobacteria	Rhizobiales_505101	Rhizobiaceae	NA	7	intermediate	0.000336128	CRT
ASV562	Bacteria	Proteobacteria	Alphaproteobacteria	Rhodobacterales	Rhodobacteraceae	NA	Bacteria	Pseudomonadota	Alphaproteobacteria	Rhodobacterales	Rhodobacteraceae	Yoonia	8	intermediate	0.00027147	CRT
ASV563	Bacteria	Bacteroidota	Bacteroidia	Cytophagales	Cyclobacteriaceae	Marinoscillum	Bacteria	Bacteroidota	Bacteroidia	Cytophagales_B	MED-G16	MED-G16	12	intermediate	0.000285303	CRT
ASV564	Bacteria	Bacteroidota	Bacteroidia	Cytophagales	Cyclobacteriaceae	Marinoscillum	Bacteria	Bacteroidota	Bacteroidia	Cytophagales_B	MED-G16	MED-G16	13	intermediate	0.000286407	CRT
ASV565	Archaea	Thermoplasmatota	Thermoplasmata	Marine_Group_II	Marine_Group_II	Marine_Group_II	Archaea	Thermoplasmatota	Poseidoniia	Poseidoniales	Thalassarchaeaceae	MGIIb-O3	12	intermediate	0.000285635	CRT
ASV566	Bacteria	Proteobacteria	Alphaproteobacteria	Rhodobacterales	Rhodobacteraceae	Paracoccus	Bacteria	Pseudomonadota	Alphaproteobacteria	Rhodobacterales	Rhodobacteraceae	Paracoccus	10	intermediate	0.000287887	CRT
ASV567	Bacteria	Proteobacteria	Alphaproteobacteria	Azospirillales	Azospirillaceae	Niveispirillum	Bacteria	Pseudomonadota	Alphaproteobacteria	Azospirillales_507929	Azospirillaceae_507917	Niveispirillum	10	intermediate	0.0003171	CRT
ASV568	Bacteria	Proteobacteria	Alphaproteobacteria	Rhodobacterales	Rhodobacteraceae	NA	Bacteria	Pseudomonadota	Alphaproteobacteria	Rhodobacterales	Rhodobacteraceae	NA	11	intermediate	0.000259853	CRT
ASV569	Bacteria	Proteobacteria	Gammaproteobacteria	Cellvibrionales	Halieaceae	OM60(NOR5)_clade	Bacteria	Pseudomonadota	Gammaproteobacteria	Pseudomonadales_A_650612	Halieaceae	Luminiphilus	13	intermediate	0.000294987	CRT
ASV570	Bacteria	Proteobacteria	Alphaproteobacteria	Micavibrionales	Micavibrionaceae	uncultured	Bacteria	Pseudomonadota	Alphaproteobacteria	Micavibrionales	Micavibrionaceae	TMED27	5	narrow	0.000289756	CRT
ASV571	Bacteria	Bacteroidota	Bacteroidia	Flavobacteriales	Flavobacteriaceae	NS4_marine_group	Bacteria	Bacteroidota	Bacteroidia	Flavobacteriales_B_877923	Flavobacteriaceae	UBA7446	6	narrow	0.000321105	CRT
ASV572	Bacteria	Proteobacteria	Gammaproteobacteria	SAR86_clade	SAR86_clade	SAR86_clade	Bacteria	Pseudomonadota	Gammaproteobacteria	SAR86_747617	TMED112	TMED112	16	intermediate	0.000298207	CRT
ASV573	Bacteria	Bacteroidota	Bacteroidia	Flavobacteriales	Flavobacteriaceae	NA	Bacteria	Bacteroidota	Bacteroidia	Flavobacteriales_B_877923	Flavobacteriaceae	Polaribacter_A	11	intermediate	0.000288368	CRT
ASV574	Bacteria	Proteobacteria	Alphaproteobacteria	Rhizobiales	Rhizobiaceae	Jiella	Bacteria	Pseudomonadota	Alphaproteobacteria	Rhizobiales_505101	Rhizobiaceae	Jiella_501436	10	intermediate	0.000273758	CRT
ASV575	Bacteria	Proteobacteria	Alphaproteobacteria	Rhodospirillales	AEGEAN-169_marine_group	AEGEAN-169_marine_group	Bacteria	Pseudomonadota	Alphaproteobacteria	HIMB59	GCA-002718135	AG-337-I02	11	intermediate	0.000285157	CRT
ASV576	Bacteria	Proteobacteria	Alphaproteobacteria	Azospirillales	Azospirillaceae	Niveispirillum	Bacteria	Pseudomonadota	Alphaproteobacteria	Azospirillales_507929	Azospirillaceae_507917	Niveispirillum	12	intermediate	0.000313352	CRT
ASV577	Bacteria	Bacteroidota	Bacteroidia	Flavobacteriales	NS9_marine_group	NS9_marine_group	Bacteria	Bacteroidota	Bacteroidia	Flavobacteriales_B_877923	UA16	UA16	10	intermediate	0.000263948	CRT
ASV578	Bacteria	Bacteroidota	Bacteroidia	Flavobacteriales	Flavobacteriaceae	NS5_marine_group	Bacteria	Bacteroidota	Bacteroidia	Flavobacteriales_B_877923	Flavobacteriaceae	Marisimplicoccus	12	intermediate	0.000274049	CRT
ASV579	Bacteria	Proteobacteria	Alphaproteobacteria	SAR11_clade	Clade_III	Clade_III	Bacteria	Pseudomonadota	Alphaproteobacteria	Pelagibacterales	Pelagibacteraceae	IMCC9063	13	intermediate	0.000288312	CRT
ASV580	Bacteria	Proteobacteria	Alphaproteobacteria	Rhodobacterales	Rhodobacteraceae	Sulfitobacter	Bacteria	Pseudomonadota	Alphaproteobacteria	Rhodobacterales	Rhodobacteraceae	Sulfitobacter_E_490551	12	intermediate	0.000256787	CRT
ASV581	Bacteria	Proteobacteria	Alphaproteobacteria	Caulobacterales	Caulobacteraceae	Brevundimonas	Bacteria	Pseudomonadota	Alphaproteobacteria	Caulobacterales	Caulobacteraceae	Brevundimonas	8	intermediate	0.000304466	CRT
ASV582	Bacteria	SAR324_clade(Marine_group_B)	SAR324_clade(Marine_group_B)	SAR324_clade(Marine_group_B)	SAR324_clade(Marine_group_B)	SAR324_clade(Marine_group_B)	Bacteria	SAR324	SAR324	SAR324	NAC60-12	JCVI-SCAAA005	15	intermediate	0.00028839	CRT
ASV583	Bacteria	Proteobacteria	Alphaproteobacteria	Rhodobacterales	Rhodobacteraceae	Paracoccus	Bacteria	Pseudomonadota	Alphaproteobacteria	Rhodobacterales	Rhodobacteraceae	Paracoccus	10	intermediate	0.000244918	CRT
ASV584	Bacteria	Proteobacteria	Alphaproteobacteria	Rhizobiales	Rhizobiaceae	Jiella	Bacteria	Pseudomonadota	Alphaproteobacteria	Rhizobiales_505101	Rhizobiaceae	Jiella_501436	14	intermediate	0.000299154	CRT
ASV585	Bacteria	Proteobacteria	Alphaproteobacteria	Rhodospirillales	AEGEAN-169_marine_group	AEGEAN-169_marine_group	Bacteria	Pseudomonadota	Alphaproteobacteria	HIMB59	HIMB59	NA	9	intermediate	0.000308621	CRT
ASV586	Bacteria	Verrucomicrobiota	Verrucomicrobiae	Verrucomicrobiales	Rubritaleaceae	Roseibacillus	Bacteria	Verrucomicrobiota	Verrucomicrobiae	Verrucomicrobiales	Akkermansiaceae	Roseibacillus_B	9	intermediate	0.000279705	CRT
ASV587	Bacteria	Proteobacteria	Alphaproteobacteria	Rhodobacterales	Rhodobacteraceae	Yoonia-Loktanella	Bacteria	Pseudomonadota	Alphaproteobacteria	Rhodobacterales	Rhodobacteraceae	Yoonia	6	narrow	0.000225776	CRT
ASV588	Bacteria	Bacteroidota	Bacteroidia	Flavobacteriales	Flavobacteriaceae	NS5_marine_group	Bacteria	Bacteroidota	Bacteroidia	Flavobacteriales_B_877923	Flavobacteriaceae	MS024-2A	11	intermediate	0.000258074	CRT
ASV589	Bacteria	Actinobacteriota	Actinobacteria	PeM15	PeM15	PeM15	Bacteria	Actinomycetota	Actinomycetes	Sporichthyales	Sporichthyaceae	Longivirga	16	intermediate	0.000297632	CRT
ASV590	Bacteria	Bacteroidota	Bacteroidia	Flavobacteriales	Flavobacteriaceae	NS4_marine_group	Bacteria	Bacteroidota	Bacteroidia	Flavobacteriales_B_877923	Flavobacteriaceae	UBA7446	7	intermediate	0.000297674	CRT
ASV591	Bacteria	Bacteroidota	Bacteroidia	Flavobacteriales	Flavobacteriaceae	NS5_marine_group	Bacteria	Bacteroidota	Bacteroidia	Flavobacteriales_B_877923	Flavobacteriaceae	MS024-2A	6	narrow	0.000272599	CRT
ASV592	Bacteria	Bacteroidota	Bacteroidia	Flavobacteriales	Flavobacteriaceae	NS4_marine_group	Bacteria	Bacteroidota	Bacteroidia	Flavobacteriales_B_877923	Flavobacteriaceae	GCA-2862715	1	narrow	0.00028963	abundant
ASV593	Bacteria	Bacteroidota	Bacteroidia	Flavobacteriales	Flavobacteriaceae	uncultured	Bacteria	Bacteroidota	Bacteroidia	Flavobacteriales_B_877923	Flavobacteriaceae	UBA3478	12	intermediate	0.000285334	CRT
ASV594	Bacteria	Proteobacteria	Gammaproteobacteria	Burkholderiales	Methylophilaceae	OM43_clade	Bacteria	Pseudomonadota	Gammaproteobacteria	Burkholderiales	Methylophilaceae	BACL14	11	intermediate	0.000279675	CRT
ASV595	Bacteria	Proteobacteria	Alphaproteobacteria	Caulobacterales	Hyphomonadaceae	Hellea	Bacteria	Pseudomonadota	Alphaproteobacteria	Caulobacterales	Maricaulaceae	Hellea	8	intermediate	0.000331489	CRT
ASV596	Bacteria	Proteobacteria	Alphaproteobacteria	Rhizobiales	Rhizobiaceae	Jiella	Bacteria	Pseudomonadota	Alphaproteobacteria	Rhizobiales_505101	Rhizobiaceae	Jiella_501436	11	intermediate	0.000326381	CRT
ASV597	Bacteria	Bacteroidota	Bacteroidia	Flavobacteriales	Flavobacteriaceae	NS4_marine_group	Bacteria	Bacteroidota	Bacteroidia	Flavobacteriales_B_877923	Flavobacteriaceae	MAG-121220-bin8	11	intermediate	0.000286527	CRT
ASV598	Bacteria	Proteobacteria	Alphaproteobacteria	Rhodobacterales	Rhodobacteraceae	NA	Bacteria	Pseudomonadota	Alphaproteobacteria	Rhodobacterales	Rhodobacteraceae	Yoonia	6	narrow	0.000214132	CRT
ASV599	Archaea	Thermoplasmatota	Thermoplasmata	Marine_Group_II	Marine_Group_II	Marine_Group_II	Archaea	Thermoplasmatota	Poseidoniia	Poseidoniales	Thalassarchaeaceae	MGIIb-O3	13	intermediate	0.000261564	CRT
ASV600	Bacteria	Proteobacteria	Gammaproteobacteria	Oceanospirillales	Pseudohongiellaceae	Pseudohongiella	Bacteria	Pseudomonadota	Gammaproteobacteria	Pseudomonadales_A_650612	Pseudohongiellaceae	UBA9145	14	intermediate	0.000270505	CRT
ASV601	Bacteria	Bacteroidota	Bacteroidia	Flavobacteriales	Flavobacteriaceae	NS4_marine_group	Bacteria	Bacteroidota	Bacteroidia	Flavobacteriales_B_877923	Flavobacteriaceae	UBA7446	8	intermediate	0.000292849	CRT
ASV602	Bacteria	Proteobacteria	Alphaproteobacteria	Rhizobiales	Rhizobiaceae	Allorhizobium-Neorhizobium-Pararhizobium-Rhizobium	Bacteria	Pseudomonadota	Alphaproteobacteria	Rhizobiales_505101	Rhizobiaceae	NA	8	intermediate	0.000303613	CRT
ASV603	Bacteria	Proteobacteria	Gammaproteobacteria	Oceanospirillales	Halomonadaceae	Halomonas	Bacteria	Pseudomonadota	Gammaproteobacteria	Pseudomonadales_A_641030	Halomonadaceae_641030	Vreelandella_640984	8	intermediate	0.00030648	CRT
ASV604	Bacteria	Proteobacteria	Alphaproteobacteria	Rhizobiales	Devosiaceae	Devosia	Bacteria	Pseudomonadota	Alphaproteobacteria	Rhizobiales_505101	Devosiaceae	Devosia_A_502124	16	intermediate	0.000326764	CRT
ASV605	Bacteria	Actinobacteriota	Actinobacteria	Micrococcales	Intrasporangiaceae	NA	Bacteria	Actinomycetota	Actinomycetes	Actinomycetales	Dermatophilaceae	NA	9	intermediate	0.000287659	CRT
ASV606	Bacteria	Proteobacteria	Alphaproteobacteria	Caulobacterales	Hyphomonadaceae	Hellea	Bacteria	Pseudomonadota	Alphaproteobacteria	Caulobacterales	Maricaulaceae	Hellea	9	intermediate	0.000302462	CRT
ASV607	Bacteria	SAR324_clade(Marine_group_B)	SAR324_clade(Marine_group_B)	SAR324_clade(Marine_group_B)	SAR324_clade(Marine_group_B)	SAR324_clade(Marine_group_B)	Bacteria	SAR324	SAR324	SAR324	NAC60-12	JCVI-SCAAA005	16	intermediate	0.000266827	CRT
ASV608	Bacteria	Proteobacteria	Gammaproteobacteria	Cellvibrionales	Halieaceae	OM60(NOR5)_clade	Bacteria	Pseudomonadota	Gammaproteobacteria	Pseudomonadales_A_650612	Halieaceae	Luminiphilus	8	intermediate	0.000297358	CRT
ASV609	Bacteria	Proteobacteria	Alphaproteobacteria	Rhizobiales	Rhizobiaceae	Allorhizobium-Neorhizobium-Pararhizobium-Rhizobium	Bacteria	Pseudomonadota	Alphaproteobacteria	Rhizobiales_505101	Rhizobiaceae	NA	8	intermediate	0.000294892	CRT
ASV610	Bacteria	Proteobacteria	Alphaproteobacteria	Rhodobacterales	Rhodobacteraceae	Paracoccus	Bacteria	Pseudomonadota	Alphaproteobacteria	Rhodobacterales	Rhodobacteraceae	Paracoccus	10	intermediate	0.000235363	CRT
ASV611	Bacteria	Proteobacteria	Alphaproteobacteria	Rhodospirillales	AEGEAN-169_marine_group	AEGEAN-169_marine_group	Bacteria	Pseudomonadota	Alphaproteobacteria	HIMB59	HIMB59	HIMB59	12	intermediate	0.000284747	CRT
ASV612	Archaea	Thermoplasmatota	Thermoplasmata	Marine_Group_II	Marine_Group_II	Marine_Group_II	Archaea	Thermoplasmatota	Poseidoniia	Poseidoniales	Thalassarchaeaceae	MGIIb-O3	12	intermediate	0.00026539	CRT
ASV613	Bacteria	Proteobacteria	Gammaproteobacteria	Cellvibrionales	Halieaceae	OM60(NOR5)_clade	Bacteria	Pseudomonadota	Gammaproteobacteria	Pseudomonadales_A_650612	Halieaceae	Luminiphilus	12	intermediate	0.000278026	CRT
ASV614	Bacteria	Planctomycetota	OM190	OM190	OM190	OM190	Bacteria	Planctomycetota	UBA1135	UBA2386	UBA2386	GCA-2684655	11	intermediate	0.000270142	CRT
ASV615	Bacteria	Verrucomicrobiota	Verrucomicrobiae	Verrucomicrobiales	Rubritaleaceae	Roseibacillus	Bacteria	Verrucomicrobiota	Verrucomicrobiae	Verrucomicrobiales	Akkermansiaceae	Roseibacillus_B	9	intermediate	0.000275932	CRT
ASV616	Bacteria	Actinobacteriota	Actinobacteria	PeM15	PeM15	PeM15	Bacteria	Actinomycetota	Actinomycetes	Sporichthyales	Sporichthyaceae	Longivirga	13	intermediate	0.000267014	CRT
ASV617	Bacteria	Proteobacteria	Alphaproteobacteria	Parvibaculales	OCS116_clade	OCS116_clade	Bacteria	Pseudomonadota	Alphaproteobacteria	MED-G09	MED-G09	MED-G09	13	intermediate	0.000275	CRT
ASV618	Bacteria	Verrucomicrobiota	Verrucomicrobiae	Verrucomicrobiales	Rubritaleaceae	Roseibacillus	Bacteria	Verrucomicrobiota	Verrucomicrobiae	Verrucomicrobiales	Akkermansiaceae	Roseibacillus_B	14	intermediate	0.00027435	CRT
ASV619	Bacteria	Proteobacteria	Alphaproteobacteria	Rhodospirillales	AEGEAN-169_marine_group	AEGEAN-169_marine_group	Bacteria	Pseudomonadota	Alphaproteobacteria	HIMB59	GCA-002718135	AG-337-I02	12	intermediate	0.000278827	CRT
ASV620	Bacteria	Proteobacteria	Gammaproteobacteria	Cellvibrionales	Halieaceae	OM60(NOR5)_clade	Bacteria	Pseudomonadota	Gammaproteobacteria	Pseudomonadales_A_650612	Halieaceae	Luminiphilus	12	intermediate	0.000277985	CRT
ASV621	Bacteria	Bacteroidota	Bacteroidia	Flavobacteriales	NS9_marine_group	NS9_marine_group	Bacteria	Bacteroidota	Bacteroidia	Flavobacteriales_B_877923	BACL11	NA	15	intermediate	0.000271878	CRT
ASV622	Bacteria	Firmicutes	Bacilli	Bacillales	Bacillaceae	Bacillus	Bacteria	Bacillota_I	Bacilli_A	Bacillales_B_310392	Bacillaceae_G	Bacillus_A	3	narrow	0.00029649	abundant
ASV623	Bacteria	Bacteroidota	Bacteroidia	Flavobacteriales	Flavobacteriaceae	Algibacter	Bacteria	Bacteroidota	Bacteroidia	Flavobacteriales_B_877923	Flavobacteriaceae	NA	6	narrow	0.000235426	CRT
ASV624	Bacteria	Bacteroidota	Bacteroidia	Flavobacteriales	Flavobacteriaceae	NS5_marine_group	Bacteria	Bacteroidota	Bacteroidia	Flavobacteriales_B_877923	Flavobacteriaceae	Marisimplicoccus	12	intermediate	0.000257281	CRT
ASV625	Bacteria	Proteobacteria	Alphaproteobacteria	SAR11_clade	Clade_III	Clade_III	Bacteria	Pseudomonadota	Alphaproteobacteria	Pelagibacterales	Pelagibacteraceae	HIMB114	8	intermediate	0.000255443	CRT
ASV626	Bacteria	Bacteroidota	Bacteroidia	Flavobacteriales	Flavobacteriaceae	NS4_marine_group	Bacteria	Bacteroidota	Bacteroidia	Flavobacteriales_B_877923	Flavobacteriaceae	UBA7446	6	narrow	0.000277816	CRT
ASV627	Bacteria	Proteobacteria	Alphaproteobacteria	Sphingomonadales	Sphingomonadaceae	Erythrobacter	Bacteria	Pseudomonadota	Alphaproteobacteria	Sphingomonadales	Sphingomonadaceae_486827	NA	8	intermediate	0.000226385	CRT
ASV628	Bacteria	Verrucomicrobiota	Verrucomicrobiae	Verrucomicrobiales	Rubritaleaceae	Roseibacillus	Bacteria	Verrucomicrobiota	Verrucomicrobiae	Verrucomicrobiales	Akkermansiaceae	Roseibacillus_B	9	intermediate	0.000270265	CRT
ASV629	Bacteria	Bacteroidota	Bacteroidia	Flavobacteriales	Flavobacteriaceae	NS5_marine_group	Bacteria	Bacteroidota	Bacteroidia	Flavobacteriales_B_877923	Flavobacteriaceae	MS024-2A	9	intermediate	0.000260404	CRT
ASV630	Bacteria	Bacteroidota	Rhodothermia	Balneolales	Balneolaceae	Balneola	Bacteria	Bacteroidota	Rhodothermia	Balneolales	Balneolaceae	UBA1275	8	intermediate	0.000254558	CRT
ASV631	Bacteria	Verrucomicrobiota	Verrucomicrobiae	Opitutales	Puniceicoccaceae	MB11C04_marine_group	Bacteria	Verrucomicrobiota	Verrucomicrobiae	Opitutales	MB11C04	MB11C04	8	intermediate	0.000273905	CRT
ASV632	Bacteria	Proteobacteria	Alphaproteobacteria	Rhodospirillales	AEGEAN-169_marine_group	AEGEAN-169_marine_group	Bacteria	Pseudomonadota	Alphaproteobacteria	HIMB59	GCA-002718135	AG-337-I02	12	intermediate	0.000250194	CRT
ASV633	Bacteria	Proteobacteria	Gammaproteobacteria	Oceanospirillales	Litoricolaceae	Litoricola	Bacteria	Pseudomonadota	Gammaproteobacteria	Pseudomonadales_A_650715	Litorivicinaceae	HIMB30	9	intermediate	0.000274209	CRT
ASV634	Bacteria	Bacteroidota	Bacteroidia	Flavobacteriales	Flavobacteriaceae	NS5_marine_group	Bacteria	Bacteroidota	Bacteroidia	Flavobacteriales_B_877923	Flavobacteriaceae	Marisimplicoccus	9	intermediate	0.000273571	CRT
ASV635	Bacteria	Proteobacteria	Gammaproteobacteria	Oceanospirillales	Pseudohongiellaceae	Pseudohongiella	Bacteria	Pseudomonadota	Gammaproteobacteria	Pseudomonadales_A_650612	Pseudohongiellaceae	UBA9145	9	intermediate	0.000224012	CRT
ASV636	Bacteria	Planctomycetota	Planctomycetes	Pirellulales	Pirellulaceae	Rubripirellula	Bacteria	Planctomycetota	Planctomycetia	Pirellulales	Pirellulaceae	Rubripirellula	9	intermediate	0.000259495	CRT
ASV637	Bacteria	Proteobacteria	Gammaproteobacteria	SAR86_clade	SAR86_clade	SAR86_clade	Bacteria	Pseudomonadota	Gammaproteobacteria	SAR86_740137	SAR86	GCA-2707915	14	intermediate	0.000257562	CRT
ASV638	Bacteria	Actinobacteriota	Actinobacteria	Micrococcales	Microbacteriaceae	Candidatus_Aquiluna	Bacteria	Actinomycetota	Actinomycetes	Actinomycetales	Microbacteriaceae	Aquiluna	12	intermediate	0.000247941	CRT
ASV639	Bacteria	Campilobacterota	Campylobacteria	Campylobacterales	Arcobacteraceae	Arcobacter	Bacteria	Campylobacterota_A	Campylobacteria	Campylobacterales	Arcobacteraceae	Aliarcobacter_475806	15	intermediate	0.000255874	CRT
ASV640	Bacteria	Proteobacteria	Alphaproteobacteria	Sphingomonadales	Sphingomonadaceae	Blastomonas	Bacteria	Pseudomonadota	Alphaproteobacteria	Sphingomonadales	Sphingomonadaceae_486827	Blastomonas_485421	14	intermediate	0.000268417	CRT
ASV641	Bacteria	Firmicutes	Bacilli	Bacillales	Bacillaceae	Bacillus	Bacteria	Bacillota_I	Bacilli_A	Bacillales_B_310392	Bacillaceae_G	Bacillus_A	2	narrow	0.000291867	abundant
ASV642	Bacteria	Bacteroidota	Rhodothermia	Balneolales	Balneolaceae	Balneola	Bacteria	Bacteroidota	Rhodothermia	Balneolales	Balneolaceae	UBA1275	10	intermediate	0.000235123	CRT
ASV643	Bacteria	Proteobacteria	Gammaproteobacteria	SAR86_clade	SAR86_clade	SAR86_clade	Bacteria	Pseudomonadota	Gammaproteobacteria	SAR86_747617	TMED112	TMED112	11	intermediate	0.000278689	CRT
ASV644	Bacteria	Bacteroidota	Bacteroidia	Flavobacteriales	NS9_marine_group	NS9_marine_group	Bacteria	Bacteroidota	Bacteroidia	Flavobacteriales_B_877923	UA16	NA	11	intermediate	0.000246018	CRT
ASV645	Bacteria	Proteobacteria	Gammaproteobacteria	Cellvibrionales	Halieaceae	OM60(NOR5)_clade	Bacteria	Pseudomonadota	Gammaproteobacteria	Pseudomonadales_A_650612	Halieaceae	Luminiphilus	9	intermediate	0.000252635	CRT
ASV646	Bacteria	NA	NA	NA	NA	NA	Bacteria	Pseudomonadota	Alphaproteobacteria	Rickettsiales	Mitochondria	NA	18	intermediate	0.00026381	CRT
ASV647	Bacteria	Bacteroidota	Rhodothermia	Balneolales	Balneolaceae	Balneola	Bacteria	Bacteroidota	Rhodothermia	Balneolales	Balneolaceae	UBA1275	9	intermediate	0.000232364	CRT
ASV648	Bacteria	Bacteroidota	Bacteroidia	Flavobacteriales	Flavobacteriaceae	NS5_marine_group	Bacteria	Bacteroidota	Bacteroidia	Flavobacteriales_B_877923	Flavobacteriaceae	NA	6	narrow	0.000203081	CRT
ASV649	Bacteria	Patescibacteria	Saccharimonadia	Saccharimonadales	LWQ8	LWQ8	Bacteria	Patescibacteria	Saccharimonadia	Saccharimonadales	UBA4665	UBA4665	8	intermediate	0.000230737	CRT
ASV650	Bacteria	Proteobacteria	Alphaproteobacteria	Rhodobacterales	Rhodobacteraceae	Paracoccus	Bacteria	Pseudomonadota	Alphaproteobacteria	Rhodobacterales	Rhodobacteraceae	Paracoccus	9	intermediate	0.000233685	CRT
ASV651	Bacteria	Bacteroidota	Bacteroidia	Flavobacteriales	Flavobacteriaceae	NS5_marine_group	Bacteria	Bacteroidota	Bacteroidia	Flavobacteriales_B_877923	Flavobacteriaceae	MS024-2A	7	intermediate	0.000248566	CRT
ASV652	Bacteria	Proteobacteria	Alphaproteobacteria	Parvibaculales	OCS116_clade	OCS116_clade	Bacteria	Pseudomonadota	Alphaproteobacteria	MED-G09	MED-G09	MED-G09	13	intermediate	0.000247828	CRT
ASV653	Bacteria	Bacteroidota	Bacteroidia	Flavobacteriales	NS9_marine_group	NS9_marine_group	Bacteria	Bacteroidota	Bacteroidia	Flavobacteriales_B_877923	UA16	UA16	12	intermediate	0.000257119	CRT
ASV654	Bacteria	Proteobacteria	Alphaproteobacteria	SAR11_clade	Clade_III	Clade_III	Bacteria	Pseudomonadota	Alphaproteobacteria	Pelagibacterales	Pelagibacteraceae	IMCC9063	13	intermediate	0.000210892	CRT
ASV655	Bacteria	Proteobacteria	Alphaproteobacteria	Rhodospirillales	AEGEAN-169_marine_group	AEGEAN-169_marine_group	Bacteria	Pseudomonadota	Alphaproteobacteria	HIMB59	GCA-002718135	AG-337-I02	12	intermediate	0.000254039	CRT
ASV656	Bacteria	Proteobacteria	Alphaproteobacteria	Rhodobacterales	Rhodobacteraceae	NA	Bacteria	Pseudomonadota	Alphaproteobacteria	Rhodobacterales	Rhodobacteraceae	NA	11	intermediate	0.000273769	CRT
ASV657	Bacteria	Firmicutes	Bacilli	Bacillales	Bacillaceae	Bacillus	Bacteria	Bacillota_I	Bacilli_A	Bacillales_B_310392	Bacillaceae_G	Bacillus_A	4	narrow	0.000289498	abundant
ASV658	Bacteria	Proteobacteria	Gammaproteobacteria	Ectothiorhodospirales	Ectothiorhodospiraceae	uncultured	Bacteria	Pseudomonadota	Gammaproteobacteria	GCA-002705445_740138	GCA-002716945	GCA-2720195	11	intermediate	0.000256554	CRT
ASV659	Bacteria	Proteobacteria	Gammaproteobacteria	SAR86_clade	SAR86_clade	SAR86_clade	Bacteria	Pseudomonadota	Gammaproteobacteria	SAR86_747617	TMED112	TMED112	11	intermediate	0.000248218	CRT
ASV660	Bacteria	Actinobacteriota	Actinobacteria	PeM15	PeM15	PeM15	Bacteria	Actinomycetota	Actinomycetes	Sporichthyales	Sporichthyaceae	Longivirga	14	intermediate	0.000264139	CRT
ASV661	Bacteria	Proteobacteria	Gammaproteobacteria	Alteromonadales	Alteromonadaceae	uncultured	Bacteria	Pseudomonadota	Gammaproteobacteria	Enterobacterales_737866	Alteromonadaceae	NA	4	narrow	0.000242364	abundant
ASV662	Bacteria	Proteobacteria	Alphaproteobacteria	Rhodobacterales	Rhodobacteraceae	NA	Bacteria	Pseudomonadota	Alphaproteobacteria	Rhodobacterales	Rhodobacteraceae	NA	11	intermediate	0.000294437	CRT
ASV663	Bacteria	Bacteroidota	Bacteroidia	Flavobacteriales	NS9_marine_group	NS9_marine_group	Bacteria	Bacteroidota	Bacteroidia	Flavobacteriales_B_877923	UA16	NA	10	intermediate	0.000256901	CRT
ASV664	Bacteria	Proteobacteria	Alphaproteobacteria	Micavibrionales	uncultured	uncultured	Bacteria	Pseudomonadota	Alphaproteobacteria	Micavibrionales	Micavibrionaceae	TMED27	8	intermediate	0.000272059	CRT
ASV665	Bacteria	Proteobacteria	Alphaproteobacteria	Parvibaculales	OCS116_clade	OCS116_clade	Bacteria	Pseudomonadota	Alphaproteobacteria	MED-G09	MED-G09	MED-G09	16	intermediate	0.000244425	CRT
ASV666	Bacteria	Proteobacteria	Alphaproteobacteria	Rhodospirillales	AEGEAN-169_marine_group	AEGEAN-169_marine_group	Bacteria	Pseudomonadota	Alphaproteobacteria	HIMB59	GCA-002718135	AG-337-I02	13	intermediate	0.000261438	CRT
ASV667	Bacteria	Chloroflexi	Dehalococcoidia	SAR202_clade	SAR202_clade	SAR202_clade	Bacteria	Chloroflexota	Dehalococcoidia	UBA1151	TMED-70	TMED-70	11	intermediate	0.000244495	CRT
ASV668	Bacteria	Bacteroidota	Bacteroidia	Flavobacteriales	Flavobacteriaceae	NA	Bacteria	Bacteroidota	Bacteroidia	Flavobacteriales_B_877923	Flavobacteriaceae	Polaribacter_A	7	intermediate	0.000275158	CRT
ASV669	Bacteria	Proteobacteria	Alphaproteobacteria	Rhodobacterales	Rhodobacteraceae	Ascidiaceihabitans	Bacteria	Pseudomonadota	Alphaproteobacteria	Rhodobacterales	Rhodobacteraceae	NA	10	intermediate	0.000244917	CRT
ASV670	Bacteria	Proteobacteria	Gammaproteobacteria	Alteromonadales	Colwelliaceae	Colwellia	Bacteria	Pseudomonadota	Gammaproteobacteria	Enterobacterales_737866	Alteromonadaceae	Colwellia_A_665065	9	intermediate	0.000227379	CRT
ASV671	Bacteria	Proteobacteria	Alphaproteobacteria	Rhodobacterales	Rhodobacteraceae	Paracoccus	Bacteria	Pseudomonadota	Alphaproteobacteria	Rhodobacterales	Rhodobacteraceae	Paracoccus	9	intermediate	0.000210648	CRT
ASV672	Bacteria	Bacteroidota	Bacteroidia	Flavobacteriales	Flavobacteriaceae	NA	Bacteria	Bacteroidota	Bacteroidia	Flavobacteriales_B_877923	Flavobacteriaceae	Polaribacter_A	6	narrow	0.000282305	CRT
ASV673	Bacteria	Proteobacteria	Alphaproteobacteria	Rhodospirillales	AEGEAN-169_marine_group	AEGEAN-169_marine_group	Bacteria	Pseudomonadota	Alphaproteobacteria	HIMB59	HIMB59	HIMB59	9	intermediate	0.000227729	CRT
ASV674	Bacteria	Proteobacteria	Gammaproteobacteria	Steroidobacterales	Woeseiaceae	Woeseia	Bacteria	Pseudomonadota	Gammaproteobacteria	Woeseiales	Woeseiaceae	SP4260	8	intermediate	0.000235086	CRT
ASV675	Bacteria	Bacteroidota	Rhodothermia	Balneolales	Balneolaceae	Balneola	Bacteria	Bacteroidota	Rhodothermia	Balneolales	Balneolaceae	UBA1275	9	intermediate	0.000226367	CRT
ASV676	Bacteria	Proteobacteria	Alphaproteobacteria	Caulobacterales	Caulobacteraceae	Brevundimonas	Bacteria	Pseudomonadota	Alphaproteobacteria	Caulobacterales	Caulobacteraceae	Brevundimonas	8	intermediate	0.000255169	CRT
ASV677	Bacteria	Gemmatimonadota	BD2-11_terrestrial_group	BD2-11_terrestrial_group	BD2-11_terrestrial_group	BD2-11_terrestrial_group	Bacteria	Gemmatimonadota	Gemmatimonadetes	Longimicrobiales	UBA6960	GCA-2718595	17	intermediate	0.000236068	CRT
ASV678	Bacteria	Proteobacteria	Alphaproteobacteria	Sphingomonadales	Sphingomonadaceae	Blastomonas	Bacteria	Pseudomonadota	Alphaproteobacteria	Sphingomonadales	Sphingomonadaceae_486827	Blastomonas_485421	11	intermediate	0.000236976	CRT
ASV679	Bacteria	Bacteroidota	Bacteroidia	Flavobacteriales	NS9_marine_group	NS9_marine_group	Bacteria	Bacteroidota	Bacteroidia	Flavobacteriales_B_877923	UA16	UA16	10	intermediate	0.000243216	CRT
ASV680	Bacteria	Proteobacteria	Alphaproteobacteria	Rhodospirillales	AEGEAN-169_marine_group	AEGEAN-169_marine_group	Bacteria	Pseudomonadota	Alphaproteobacteria	HIMB59	HIMB59	NA	7	intermediate	0.000262414	CRT
ASV681	Bacteria	Proteobacteria	Alphaproteobacteria	Caulobacterales	Caulobacteraceae	Brevundimonas	Bacteria	Pseudomonadota	Alphaproteobacteria	Caulobacterales	Caulobacteraceae	Brevundimonas	9	intermediate	0.000255998	CRT
ASV682	Bacteria	Proteobacteria	Gammaproteobacteria	OM182_clade	OM182_clade	OM182_clade	Bacteria	Pseudomonadota	Gammaproteobacteria	Pseudomonadales_A_650716	Azotimanducaceae_A_650716	UBA9926	9	intermediate	0.000242384	CRT
ASV683	Bacteria	Proteobacteria	Alphaproteobacteria	Rhodobacterales	Rhodobacteraceae	NA	Bacteria	Pseudomonadota	Alphaproteobacteria	Rhodobacterales	Rhodobacteraceae	NA	7	intermediate	0.000242965	CRT
ASV684	Bacteria	Proteobacteria	Alphaproteobacteria	Rhodospirillales	AEGEAN-169_marine_group	AEGEAN-169_marine_group	Bacteria	Pseudomonadota	Alphaproteobacteria	HIMB59	GCA-002718135	AG-337-I02	11	intermediate	0.000250191	CRT
ASV685	Bacteria	Actinobacteriota	Actinobacteria	Micrococcales	Microbacteriaceae	Candidatus_Aquiluna	Bacteria	Actinomycetota	Actinomycetes	Actinomycetales	Microbacteriaceae	Aquiluna	10	intermediate	0.000206736	CRT
ASV686	Bacteria	Bacteroidota	Bacteroidia	Flavobacteriales	Crocinitomicaceae	NA	Bacteria	Bacteroidota	Bacteroidia	Flavobacteriales_B_877923	Crocinitomicaceae	UBA4466	9	intermediate	0.000226725	CRT
ASV687	Bacteria	Proteobacteria	Alphaproteobacteria	Micavibrionales	Micavibrionaceae	uncultured	Bacteria	Pseudomonadota	Alphaproteobacteria	Micavibrionales	Micavibrionaceae	TMED27	8	intermediate	0.000229541	CRT
ASV688	Bacteria	Bacteroidota	Bacteroidia	Flavobacteriales	Flavobacteriaceae	uncultured	Bacteria	Bacteroidota	Bacteroidia	Flavobacteriales_B_877923	Flavobacteriaceae	BACL21	12	intermediate	0.000240877	CRT
ASV689	Bacteria	Bacteroidota	Bacteroidia	Sphingobacteriales	NS11-12_marine_group	NS11-12_marine_group	Bacteria	Bacteroidota	Bacteroidia	NS11-12g_966746	UBA9320	NA	8	intermediate	0.000187864	CRT
ASV690	Bacteria	Bacteroidota	Bacteroidia	Flavobacteriales	NS9_marine_group	NS9_marine_group	Bacteria	Bacteroidota	Bacteroidia	Flavobacteriales_B_877923	UA16	NA	8	intermediate	0.000199242	CRT
ASV691	Bacteria	Proteobacteria	Alphaproteobacteria	Sphingomonadales	Sphingomonadaceae	Blastomonas	Bacteria	Pseudomonadota	Alphaproteobacteria	Sphingomonadales	Sphingomonadaceae_486827	Blastomonas_485421	13	intermediate	0.000242267	CRT
ASV692	Bacteria	Proteobacteria	Alphaproteobacteria	Sphingomonadales	Sphingomonadaceae	Erythrobacter	Bacteria	Pseudomonadota	Alphaproteobacteria	Sphingomonadales	Sphingomonadaceae_486827	NA	10	intermediate	0.000239933	CRT
ASV693	Bacteria	Bacteroidota	Bacteroidia	Flavobacteriales	Flavobacteriaceae	NS2b_marine_group	Bacteria	Bacteroidota	Bacteroidia	Flavobacteriales_B_877923	Flavobacteriaceae	MED-G13	9	intermediate	0.000231146	CRT
ASV694	Archaea	Crenarchaeota	Nitrososphaeria	Nitrosopumilales	Nitrosopumilaceae	Candidatus_Nitrosopumilus	Archaea	Thermoproteota	Nitrososphaeria_A	Nitrososphaerales	Nitrosopumilaceae	Nitrosopumilus_5141	9	intermediate	0.00023736	CRT
ASV695	Bacteria	Proteobacteria	Gammaproteobacteria	Cellvibrionales	Porticoccaceae	SAR92_clade	Bacteria	Pseudomonadota	Gammaproteobacteria	Pseudomonadales_A_650612	Porticoccaceae	TMED48	10	intermediate	0.000217587	CRT
ASV696	Bacteria	Bacteroidota	Bacteroidia	Flavobacteriales	Flavobacteriaceae	NS5_marine_group	Bacteria	Bacteroidota	Bacteroidia	Flavobacteriales_B_877923	Flavobacteriaceae	Marisimplicoccus	10	intermediate	0.000226696	CRT
ASV697	Bacteria	Actinobacteriota	Actinobacteria	PeM15	PeM15	PeM15	Bacteria	Actinomycetota	Actinomycetes	Sporichthyales	Sporichthyaceae	Longivirga	13	intermediate	0.000257069	CRT
ASV698	Bacteria	Bacteroidota	Bacteroidia	Flavobacteriales	Flavobacteriaceae	uncultured	Bacteria	Bacteroidota	Bacteroidia	Flavobacteriales_B_877923	Flavobacteriaceae	UBA3478	9	intermediate	0.000234853	CRT
ASV699	Bacteria	Proteobacteria	Alphaproteobacteria	Rhodobacterales	Rhodobacteraceae	NA	Bacteria	Pseudomonadota	Alphaproteobacteria	Rhodobacterales	Rhodobacteraceae	NA	8	intermediate	0.000188195	CRT
ASV700	Bacteria	Actinobacteriota	Acidimicrobiia	Microtrichales	Ilumatobacteraceae	uncultured	Bacteria	Actinomycetota	Acidimicrobiia_401430	Acidimicrobiales	Ilumatobacteraceae	NA	13	intermediate	0.000231459	CRT
ASV701	Bacteria	Proteobacteria	Alphaproteobacteria	Azospirillales	Azospirillaceae	Niveispirillum	Bacteria	Pseudomonadota	Alphaproteobacteria	Azospirillales_507929	Azospirillaceae_507917	Niveispirillum	7	intermediate	0.000248459	CRT
ASV702	Bacteria	Firmicutes	Bacilli	Bacillales	Bacillaceae	Bacillus	Bacteria	Bacillota_I	Bacilli_A	Bacillales_B_310392	Bacillaceae_G	Bacillus_A	3	narrow	0.000264395	abundant
ASV703	Bacteria	Proteobacteria	Gammaproteobacteria	HOC36	HOC36	HOC36	Bacteria	Pseudomonadota	Gammaproteobacteria	UBA11654	UBA11654	UBA11654	11	intermediate	0.000228766	CRT
ASV704	Bacteria	Bacteroidota	Bacteroidia	Flavobacteriales	Flavobacteriaceae	NS2b_marine_group	Bacteria	Bacteroidota	Bacteroidia	Flavobacteriales_B_877923	Flavobacteriaceae	MED-G13	8	intermediate	0.000237136	CRT
ASV705	Archaea	Thermoplasmatota	Thermoplasmata	Marine_Group_II	Marine_Group_II	Marine_Group_II	Archaea	Thermoplasmatota	Poseidoniia	Poseidoniales	Thalassarchaeaceae	MGIIb-O3	11	intermediate	0.000220053	CRT
ASV706	Bacteria	Proteobacteria	Alphaproteobacteria	Rhodospirillales	AEGEAN-169_marine_group	AEGEAN-169_marine_group	Bacteria	Pseudomonadota	Alphaproteobacteria	HIMB59	HIMB59	NA	8	intermediate	0.000256598	CRT
ASV707	Bacteria	Proteobacteria	Gammaproteobacteria	Nitrosococcales	Methylophagaceae	uncultured	Bacteria	Pseudomonadota	Gammaproteobacteria	Nitrosococcales	Methylophagaceae	NA	7	intermediate	0.000184854	CRT
ASV708	Bacteria	Chloroflexi	Dehalococcoidia	SAR202_clade	SAR202_clade	SAR202_clade	Bacteria	Chloroflexota	Dehalococcoidia	UBA1151	TMED-70	TMED-70	11	intermediate	0.000230962	CRT
ASV709	Bacteria	Proteobacteria	Gammaproteobacteria	SAR86_clade	SAR86_clade	SAR86_clade	Bacteria	Pseudomonadota	Gammaproteobacteria	SAR86_747617	D2472	NA	9	intermediate	0.000238811	CRT
ASV710	Bacteria	Proteobacteria	Gammaproteobacteria	Alteromonadales	Alteromonadaceae	uncultured	Bacteria	Pseudomonadota	Gammaproteobacteria	Enterobacterales_737866	Alteromonadaceae	NA	3	narrow	0.000228296	abundant
ASV711	Bacteria	Bacteroidota	Bacteroidia	Flavobacteriales	Flavobacteriaceae	NA	Bacteria	Bacteroidota	Bacteroidia	Flavobacteriales_B_877923	Flavobacteriaceae	Polaribacter_A	9	intermediate	0.000208621	CRT
ASV712	Bacteria	Proteobacteria	Gammaproteobacteria	Oceanospirillales	Halomonadaceae	Halomonas	Bacteria	Pseudomonadota	Gammaproteobacteria	Pseudomonadales_A_641030	Halomonadaceae_641030	Vreelandella_640984	6	narrow	0.000258445	CRT
ASV713	Bacteria	Bacteroidota	Bacteroidia	Flavobacteriales	Flavobacteriaceae	Polaribacter	Bacteria	Bacteroidota	Bacteroidia	Flavobacteriales_B_877923	Flavobacteriaceae	Polaribacter_A	8	intermediate	0.000224993	CRT
ASV714	Bacteria	Proteobacteria	Alphaproteobacteria	Rhodospirillales	AEGEAN-169_marine_group	AEGEAN-169_marine_group	Bacteria	Pseudomonadota	Alphaproteobacteria	HIMB59	GCA-002718135	AG-337-I02	10	intermediate	0.000228108	CRT
ASV715	Bacteria	Proteobacteria	Gammaproteobacteria	Cellvibrionales	Halieaceae	OM60(NOR5)_clade	Bacteria	Pseudomonadota	Gammaproteobacteria	Pseudomonadales_A_650612	Halieaceae	Luminiphilus	7	intermediate	0.000240436	CRT
ASV716	Bacteria	Proteobacteria	Gammaproteobacteria	Oceanospirillales	Halomonadaceae	Halomonas	Bacteria	Pseudomonadota	Gammaproteobacteria	Pseudomonadales_A_641030	Halomonadaceae_641030	Vreelandella_640984	4	narrow	0.000260665	CRT
ASV717	Bacteria	Campilobacterota	Campylobacteria	Campylobacterales	Arcobacteraceae	NA	Bacteria	Campylobacterota_A	Campylobacteria	Campylobacterales	Arcobacteraceae	Poseidonibacter	5	narrow	0.000232855	CRT
ASV718	Bacteria	Bacteroidota	Bacteroidia	Sphingobacteriales	NS11-12_marine_group	NS11-12_marine_group	Bacteria	Bacteroidota	Bacteroidia	NS11-12g_966746	UBA9320	UBA9320	9	intermediate	0.000192666	CRT
ASV719	Bacteria	Bacteroidota	Bacteroidia	Flavobacteriales	Flavobacteriaceae	NA	Bacteria	Bacteroidota	Bacteroidia	Flavobacteriales_B_877923	Flavobacteriaceae	Polaribacter_A	5	narrow	0.000232771	CRT
ASV720	Bacteria	Bacteroidota	Bacteroidia	Flavobacteriales	Flavobacteriaceae	NS5_marine_group	Bacteria	Bacteroidota	Bacteroidia	Flavobacteriales_B_877923	Flavobacteriaceae	UBA8316	12	intermediate	0.000241817	CRT
ASV721	Bacteria	Proteobacteria	Gammaproteobacteria	Nitrosococcales	Methylophagaceae	uncultured	Bacteria	Pseudomonadota	Gammaproteobacteria	Nitrosococcales	Methylophagaceae	NA	6	narrow	0.000245903	CRT
ASV722	Bacteria	Proteobacteria	Gammaproteobacteria	Oceanospirillales	Pseudohongiellaceae	Pseudohongiella	Bacteria	Pseudomonadota	Gammaproteobacteria	Pseudomonadales_A_650612	Pseudohongiellaceae	UBA9145	8	intermediate	0.000217705	CRT
ASV723	Bacteria	Bacteroidota	Bacteroidia	Flavobacteriales	Cryomorphaceae	uncultured	Bacteria	Bacteroidota	Bacteroidia	Flavobacteriales_B_877923	Schleiferiaceae	UBA10364	7	intermediate	0.000206762	CRT
ASV724	Bacteria	Bacteroidota	Bacteroidia	Flavobacteriales	Flavobacteriaceae	NS4_marine_group	Bacteria	Bacteroidota	Bacteroidia	Flavobacteriales_B_877923	Flavobacteriaceae	MAG-121220-bin8	10	intermediate	0.000224088	CRT
ASV725	Bacteria	Proteobacteria	Gammaproteobacteria	Cellvibrionales	Halieaceae	OM60(NOR5)_clade	Bacteria	Pseudomonadota	Gammaproteobacteria	Pseudomonadales_A_650612	Halieaceae	Luminiphilus	10	intermediate	0.000223063	CRT
ASV726	Bacteria	Proteobacteria	Alphaproteobacteria	Rhodospirillales	AEGEAN-169_marine_group	AEGEAN-169_marine_group	Bacteria	Pseudomonadota	Alphaproteobacteria	HIMB59	HIMB59	HIMB59	9	intermediate	0.000229601	CRT
ASV727	Bacteria	Proteobacteria	Gammaproteobacteria	Cellvibrionales	Halieaceae	OM60(NOR5)_clade	Bacteria	Pseudomonadota	Gammaproteobacteria	Pseudomonadales_A_650612	Halieaceae	Luminiphilus	10	intermediate	0.000244676	CRT
ASV728	Bacteria	Bacteroidota	Bacteroidia	Flavobacteriales	NS9_marine_group	NS9_marine_group	Bacteria	Bacteroidota	Bacteroidia	Flavobacteriales_B_877923	UA16	UA16	8	intermediate	0.000236068	CRT
ASV729	Bacteria	Bacteroidota	Bacteroidia	Flavobacteriales	Cryomorphaceae	uncultured	Bacteria	Bacteroidota	Bacteroidia	Flavobacteriales_B_877923	Schleiferiaceae	UBA10364	7	intermediate	0.000228879	CRT
ASV730	Bacteria	Proteobacteria	Gammaproteobacteria	SAR86_clade	SAR86_clade	SAR86_clade	Bacteria	Pseudomonadota	Gammaproteobacteria	SAR86_740137	SAR86	GCA-2707915	10	intermediate	0.000220506	CRT
ASV731	Bacteria	Proteobacteria	Gammaproteobacteria	Cellvibrionales	Porticoccaceae	Porticoccus	Bacteria	Pseudomonadota	Gammaproteobacteria	Pseudomonadales_A_650612	Porticoccaceae	Porticoccus	7	intermediate	0.000222701	CRT
ASV732	Bacteria	Bacteroidota	Bacteroidia	Flavobacteriales	NS9_marine_group	NS9_marine_group	Bacteria	Bacteroidota	Bacteroidia	Flavobacteriales_B_877923	UA16	NA	8	intermediate	0.000208888	CRT
ASV733	Bacteria	Proteobacteria	Gammaproteobacteria	Cellvibrionales	Halieaceae	OM60(NOR5)_clade	Bacteria	Pseudomonadota	Gammaproteobacteria	Pseudomonadales_A_650612	Halieaceae	Luminiphilus	12	intermediate	0.000228087	CRT
ASV734	Bacteria	Bacteroidota	Bacteroidia	Flavobacteriales	Flavobacteriaceae	uncultured	Bacteria	Bacteroidota	Bacteroidia	Flavobacteriales_B_877923	Flavobacteriaceae	BACL21	10	intermediate	0.000228046	CRT
ASV735	Bacteria	Planctomycetota	OM190	OM190	OM190	OM190	Bacteria	Planctomycetota	UBA1135	UBA2386	UBA2386	GCA-2684655	11	intermediate	0.000236085	CRT
ASV736	Bacteria	Proteobacteria	Gammaproteobacteria	Cellvibrionales	Halieaceae	OM60(NOR5)_clade	Bacteria	Pseudomonadota	Gammaproteobacteria	Pseudomonadales_A_650612	Halieaceae	Luminiphilus	9	intermediate	0.000230285	CRT
ASV737	Bacteria	Bacteroidota	Bacteroidia	Flavobacteriales	Cryomorphaceae	uncultured	Bacteria	Bacteroidota	Bacteroidia	Flavobacteriales_B_877923	Schleiferiaceae	UBA10364	9	intermediate	0.000243446	CRT
ASV738	Bacteria	Bacteroidota	Bacteroidia	Flavobacteriales	Flavobacteriaceae	NS5_marine_group	Bacteria	Bacteroidota	Bacteroidia	Flavobacteriales_B_877923	Flavobacteriaceae	UBA8316	9	intermediate	0.000223126	CRT
ASV739	Bacteria	Proteobacteria	Gammaproteobacteria	Cellvibrionales	Halieaceae	OM60(NOR5)_clade	Bacteria	Pseudomonadota	Gammaproteobacteria	Pseudomonadales_A_650612	Halieaceae	Luminiphilus	9	intermediate	0.000198455	CRT
ASV740	Bacteria	Bacteroidota	Bacteroidia	Flavobacteriales	Crocinitomicaceae	NA	Bacteria	Bacteroidota	Bacteroidia	Flavobacteriales_B_877923	Crocinitomicaceae	UBA4466	9	intermediate	0.000242693	CRT
ASV741	Bacteria	Bacteroidota	Bacteroidia	Flavobacteriales	Flavobacteriaceae	Algibacter	Bacteria	Bacteroidota	Bacteroidia	Flavobacteriales_B_877923	Flavobacteriaceae	NA	5	narrow	0.000189045	CRT
ASV742	Bacteria	Proteobacteria	Gammaproteobacteria	Pseudomonadales	Pseudomonadaceae	Pseudomonas	Bacteria	Pseudomonadota	Gammaproteobacteria	Pseudomonadales_A_650611	Pseudomonadaceae	Stutzerimonas_648792	8	intermediate	0.000227883	CRT
ASV743	Bacteria	Chloroflexi	Dehalococcoidia	SAR202_clade	SAR202_clade	SAR202_clade	Bacteria	Chloroflexota	Dehalococcoidia	UBA1151	TMED-70	TMED-70	9	intermediate	0.000222573	CRT
ASV744	Bacteria	Proteobacteria	Alphaproteobacteria	Rhodobacterales	Rhodobacteraceae	NA	Bacteria	Pseudomonadota	Alphaproteobacteria	Rhodobacterales	Rhodobacteraceae	NA	10	intermediate	0.000269901	CRT
ASV745	Bacteria	Bacteroidota	Bacteroidia	Flavobacteriales	Flavobacteriaceae	NA	Bacteria	Bacteroidota	Bacteroidia	Flavobacteriales_B_877923	Flavobacteriaceae	Polaribacter_A	6	narrow	0.000248204	CRT
ASV746	Bacteria	Bacteroidota	Bacteroidia	Flavobacteriales	Flavobacteriaceae	NS2b_marine_group	Bacteria	Bacteroidota	Bacteroidia	Flavobacteriales_B_877923	Flavobacteriaceae	MED-G13	10	intermediate	0.000216027	CRT
ASV747	Bacteria	Proteobacteria	Gammaproteobacteria	Nitrosococcales	Methylophagaceae	uncultured	Bacteria	Pseudomonadota	Gammaproteobacteria	Nitrosococcales	Methylophagaceae	NA	6	narrow	0.000240508	CRT
ASV748	Archaea	Crenarchaeota	Nitrososphaeria	Nitrosopumilales	Nitrosopumilaceae	Candidatus_Nitrosopumilus	Archaea	Thermoproteota	Nitrososphaeria_A	Nitrososphaerales	Nitrosopumilaceae	Nitrosopumilus_5141	8	intermediate	0.000213157	CRT
ASV749	Bacteria	Proteobacteria	Alphaproteobacteria	SAR11_clade	Clade_III	Clade_III	Bacteria	Pseudomonadota	Alphaproteobacteria	Pelagibacterales	Pelagibacteraceae	HIMB114	9	intermediate	0.000217625	CRT
ASV750	Bacteria	Proteobacteria	Gammaproteobacteria	OM182_clade	OM182_clade	OM182_clade	Bacteria	Pseudomonadota	Gammaproteobacteria	Pseudomonadales_A_650716	Azotimanducaceae_A_650716	NA	6	narrow	0.000195397	CRT
ASV751	Bacteria	Bacteroidota	Bacteroidia	Flavobacteriales	Flavobacteriaceae	NS5_marine_group	Bacteria	Bacteroidota	Bacteroidia	Flavobacteriales_B_877923	Flavobacteriaceae	Marisimplicoccus	9	intermediate	0.000203274	CRT
ASV752	Bacteria	Chloroflexi	Dehalococcoidia	SAR202_clade	SAR202_clade	SAR202_clade	Bacteria	Chloroflexota	Dehalococcoidia	UBA1151	TMED-70	TMED-70	10	intermediate	0.00021895	CRT
ASV753	Bacteria	Proteobacteria	Gammaproteobacteria	Cellvibrionales	Halieaceae	OM60(NOR5)_clade	Bacteria	Pseudomonadota	Gammaproteobacteria	Pseudomonadales_A_650612	Halieaceae	Luminiphilus	9	intermediate	0.000203782	CRT
ASV754	Bacteria	Proteobacteria	Gammaproteobacteria	Burkholderiales	Methylophilaceae	OM43_clade	Bacteria	Pseudomonadota	Gammaproteobacteria	Burkholderiales	Methylophilaceae	BACL14	9	intermediate	0.000219089	CRT
ASV755	Bacteria	Bacteroidota	Bacteroidia	Flavobacteriales	NS9_marine_group	NS9_marine_group	Bacteria	Bacteroidota	Bacteroidia	Flavobacteriales_B_877923	BACL11	NA	12	intermediate	0.000226223	CRT
ASV756	Bacteria	Bacteroidota	Bacteroidia	Flavobacteriales	Flavobacteriaceae	Polaribacter	Bacteria	Bacteroidota	Bacteroidia	Flavobacteriales_B_877923	Flavobacteriaceae	Polaribacter_A	8	intermediate	0.000240385	CRT
ASV757	Bacteria	Proteobacteria	Alphaproteobacteria	Thalassobaculales	Nisaeaceae	OM75_clade	Bacteria	Pseudomonadota	Alphaproteobacteria	Thalassobaculales_508356	Thalassobaculaceae_508356	UBA7326	10	intermediate	0.00021743	CRT
ASV758	Bacteria	Proteobacteria	Gammaproteobacteria	Burkholderiales	Methylophilaceae	OM43_clade	Bacteria	Pseudomonadota	Gammaproteobacteria	Burkholderiales	Methylophilaceae	BACL14	8	intermediate	0.00020708	CRT
ASV759	Bacteria	Bacteroidota	Bacteroidia	Flavobacteriales	Weeksellaceae	Chryseobacterium	Bacteria	Bacteroidota	Bacteroidia	Flavobacteriales_B_877923	Weeksellaceae	NA	6	narrow	0.000209026	CRT
ASV760	Bacteria	Proteobacteria	Alphaproteobacteria	Rhizobiales	Rhizobiaceae	Allorhizobium-Neorhizobium-Pararhizobium-Rhizobium	Bacteria	Pseudomonadota	Alphaproteobacteria	Rhizobiales_505101	Rhizobiaceae	NA	5	narrow	0.000229013	CRT
ASV761	Bacteria	Proteobacteria	Gammaproteobacteria	SAR86_clade	SAR86_clade	SAR86_clade	Bacteria	Pseudomonadota	Gammaproteobacteria	SAR86_747617	TMED112	TMED112	10	intermediate	0.000214565	CRT
ASV762	Bacteria	Proteobacteria	Alphaproteobacteria	Caulobacterales	Hyphomonadaceae	Hellea	Bacteria	Pseudomonadota	Alphaproteobacteria	Caulobacterales	Maricaulaceae	Hellea	10	intermediate	0.000245547	CRT
ASV763	Bacteria	Chloroflexi	Dehalococcoidia	SAR202_clade	SAR202_clade	SAR202_clade	Bacteria	Chloroflexota	Dehalococcoidia	UBA1151	TMED-70	TMED-70	10	intermediate	0.000215055	CRT
ASV764	Bacteria	Proteobacteria	Gammaproteobacteria	SAR86_clade	SAR86_clade	SAR86_clade	Bacteria	Pseudomonadota	Gammaproteobacteria	SAR86_747617	D2472	MED-G82	10	intermediate	0.000199962	CRT
ASV765	Archaea	Thermoplasmatota	Thermoplasmata	Marine_Group_II	Marine_Group_II	Marine_Group_II	Archaea	Thermoplasmatota	Poseidoniia	Poseidoniales	Poseidoniaceae	MGIIa-K1	7	intermediate	0.000199417	CRT
ASV766	Archaea	Crenarchaeota	Nitrososphaeria	Nitrosopumilales	Nitrosopumilaceae	Candidatus_Nitrosopumilus	Archaea	Thermoproteota	Nitrososphaeria_A	Nitrososphaerales	Nitrosopumilaceae	Nitrosopumilus_5141	7	intermediate	0.000205675	CRT
ASV767	Bacteria	Proteobacteria	Gammaproteobacteria	Oceanospirillales	Pseudohongiellaceae	Pseudohongiella	Bacteria	Pseudomonadota	Gammaproteobacteria	Pseudomonadales_A_650612	Pseudohongiellaceae	UBA9145	9	intermediate	0.000216624	CRT
ASV768	Bacteria	Proteobacteria	Alphaproteobacteria	Caulobacterales	Caulobacteraceae	Phenylobacterium	Bacteria	Pseudomonadota	Alphaproteobacteria	Caulobacterales	Caulobacteraceae	Phenylobacterium	10	intermediate	0.000219852	CRT
ASV769	Archaea	Thermoplasmatota	Thermoplasmata	Marine_Group_II	Marine_Group_II	Marine_Group_II	Archaea	Thermoplasmatota	Poseidoniia	Poseidoniales	Thalassarchaeaceae	MGIIb-N1	7	intermediate	0.00021877	CRT
ASV770	Bacteria	Campilobacterota	Campylobacteria	Campylobacterales	Arcobacteraceae	Arcobacter	Bacteria	Campylobacterota_A	Campylobacteria	Campylobacterales	Arcobacteraceae	Aliarcobacter_475806	10	intermediate	0.000207144	CRT
ASV771	Bacteria	Actinobacteriota	Thermoleophilia	Gaiellales	uncultured	uncultured	Bacteria	Actinomycetota	Thermoleophilia	Miltoncostaeales	Miltoncostaeaceae	SYFI01	11	intermediate	0.000216141	CRT
ASV772	Bacteria	Proteobacteria	Gammaproteobacteria	Oceanospirillales	Halomonadaceae	Halomonas	Bacteria	Pseudomonadota	Gammaproteobacteria	Pseudomonadales_A_641030	Halomonadaceae_641030	Vreelandella_640984	4	narrow	0.000254498	CRT
ASV773	Bacteria	Proteobacteria	Alphaproteobacteria	Thalassobaculales	Nisaeaceae	OM75_clade	Bacteria	Pseudomonadota	Alphaproteobacteria	Thalassobaculales_508356	Thalassobaculaceae_508356	UBA7326	9	intermediate	0.000209586	CRT
ASV774	Bacteria	Planctomycetota	Planctomycetes	Pirellulales	Pirellulaceae	Rubripirellula	Bacteria	Planctomycetota	Planctomycetia	Pirellulales	Pirellulaceae	Rubripirellula	9	intermediate	0.000218068	CRT
ASV775	Bacteria	Verrucomicrobiota	Verrucomicrobiae	Arctic97B-4_marine_group	Arctic97B-4_marine_group	Arctic97B-4_marine_group	Bacteria	Verrucomicrobiota	Verrucomicrobiae	Limisphaerales	UBA1096	UBA1096	6	narrow	0.000215815	CRT
ASV776	Bacteria	Actinobacteriota	Acidimicrobiia	Microtrichales	Ilumatobacteraceae	uncultured	Bacteria	Actinomycetota	Acidimicrobiia_401430	Acidimicrobiales	Ilumatobacteraceae	NA	5	narrow	0.000237239	CRT
ASV777	Archaea	Thermoplasmatota	Thermoplasmata	Marine_Group_II	Marine_Group_II	Marine_Group_II	Archaea	Thermoplasmatota	Poseidoniia	Poseidoniales	Poseidoniaceae	Poseidonia	8	intermediate	0.000207741	CRT
ASV778	Bacteria	Bacteroidota	Rhodothermia	Balneolales	Balneolaceae	Balneola	Bacteria	Bacteroidota	Rhodothermia	Balneolales	Balneolaceae	UBA1275	8	intermediate	0.000196833	CRT
ASV779	Bacteria	Proteobacteria	Alphaproteobacteria	Rhodobacterales	Rhodobacteraceae	NA	Bacteria	Pseudomonadota	Alphaproteobacteria	Rhodobacterales	Rhodobacteraceae	NA	6	narrow	0.000215296	CRT
ASV780	Bacteria	Proteobacteria	Gammaproteobacteria	Oceanospirillales	Pseudohongiellaceae	Pseudohongiella	Bacteria	Pseudomonadota	Gammaproteobacteria	Pseudomonadales_A_650612	Pseudohongiellaceae	UBA9145	10	intermediate	0.000214072	CRT
ASV781	Bacteria	Proteobacteria	Gammaproteobacteria	Cellvibrionales	Halieaceae	OM60(NOR5)_clade	Bacteria	Pseudomonadota	Gammaproteobacteria	Pseudomonadales_A_650612	Halieaceae	Luminiphilus	8	intermediate	0.00021491	CRT
ASV782	Bacteria	Bacteroidota	Bacteroidia	Sphingobacteriales	NS11-12_marine_group	NS11-12_marine_group	Bacteria	Bacteroidota	Bacteroidia	NA	NA	NA	10	intermediate	0.000215007	CRT
ASV783	Bacteria	Proteobacteria	Alphaproteobacteria	Sphingomonadales	Sphingomonadaceae	Sphingomonas	Bacteria	Pseudomonadota	Alphaproteobacteria	Sphingomonadales	Sphingomonadaceae_486827	Sphingomonas_L_486704	8	intermediate	0.000223344	CRT
ASV784	Bacteria	Proteobacteria	Alphaproteobacteria	Caulobacterales	Caulobacteraceae	Phenylobacterium	Bacteria	Pseudomonadota	Alphaproteobacteria	Caulobacterales	Caulobacteraceae	Phenylobacterium	8	intermediate	0.00024201	CRT
ASV785	Bacteria	Bacteroidota	Bacteroidia	Flavobacteriales	Flavobacteriaceae	Algibacter	Bacteria	Bacteroidota	Bacteroidia	Flavobacteriales_B_877923	Flavobacteriaceae	NA	4	narrow	0.000159145	CRT
ASV786	Bacteria	SAR324_clade(Marine_group_B)	SAR324_clade(Marine_group_B)	SAR324_clade(Marine_group_B)	SAR324_clade(Marine_group_B)	SAR324_clade(Marine_group_B)	Bacteria	SAR324	SAR324	SAR324	NAC60-12	JCVI-SCAAA005	13	intermediate	0.000200807	CRT
ASV787	Bacteria	Proteobacteria	Gammaproteobacteria	SAR86_clade	SAR86_clade	SAR86_clade	Bacteria	Pseudomonadota	Gammaproteobacteria	SAR86_747617	TMED112	TMED112	10	intermediate	0.000224397	CRT
ASV788	Bacteria	Bacteroidota	Bacteroidia	Flavobacteriales	Flavobacteriaceae	NS5_marine_group	Bacteria	Bacteroidota	Bacteroidia	Flavobacteriales_B_877923	Flavobacteriaceae	MS024-2A	10	intermediate	0.00019886	CRT
ASV789	Bacteria	Bacteroidota	Bacteroidia	Flavobacteriales	Crocinitomicaceae	NA	Bacteria	Bacteroidota	Bacteroidia	Flavobacteriales_B_877923	Crocinitomicaceae	UBA4466	5	narrow	0.000237542	CRT
ASV790	Bacteria	Bacteroidota	Bacteroidia	Flavobacteriales	Crocinitomicaceae	NA	Bacteria	Bacteroidota	Bacteroidia	Flavobacteriales_B_877923	Crocinitomicaceae	UBA4466	10	intermediate	0.000204919	CRT
ASV791	Bacteria	Proteobacteria	Gammaproteobacteria	Pseudomonadales	Pseudomonadaceae	Pseudomonas	Bacteria	Pseudomonadota	Gammaproteobacteria	Pseudomonadales_A_650611	Pseudomonadaceae	Stutzerimonas_648792	7	intermediate	0.000197489	CRT
ASV792	Archaea	Thermoplasmatota	Thermoplasmata	Marine_Group_II	Marine_Group_II	Marine_Group_II	Archaea	Thermoplasmatota	Poseidoniia	Poseidoniales	Poseidoniaceae	Poseidonia	6	narrow	0.000187436	CRT
ASV793	Archaea	Thermoplasmatota	Thermoplasmata	Marine_Group_II	Marine_Group_II	Marine_Group_II	Archaea	Thermoplasmatota	Poseidoniia	Poseidoniales	Poseidoniaceae	MGIIa-K1	6	narrow	0.000193447	CRT
ASV794	Bacteria	Proteobacteria	Gammaproteobacteria	SAR86_clade	SAR86_clade	SAR86_clade	Bacteria	Pseudomonadota	Gammaproteobacteria	SAR86_740137	SAR86	GCA-2707915	9	intermediate	0.000190563	CRT
ASV795	Bacteria	Proteobacteria	Alphaproteobacteria	Thalassobaculales	Nisaeaceae	OM75_clade	Bacteria	Pseudomonadota	Alphaproteobacteria	Thalassobaculales_508356	Thalassobaculaceae_508356	UBA7326	6	narrow	0.000194243	CRT
ASV796	Bacteria	Proteobacteria	Alphaproteobacteria	Rickettsiales	SM2D12	SM2D12	Bacteria	Pseudomonadota	Alphaproteobacteria	Rs-D84_512864	NA	NA	12	intermediate	0.000215221	CRT
ASV797	Bacteria	Proteobacteria	Gammaproteobacteria	Burkholderiales	Burkholderiaceae	Burkholderia-Caballeronia-Paraburkholderia	Bacteria	Pseudomonadota	Gammaproteobacteria	Burkholderiales	Burkholderiaceae_A_595421	Burkholderia	3	narrow	0.000208721	CRT
ASV798	Bacteria	Proteobacteria	Alphaproteobacteria	Sphingomonadales	Sphingomonadaceae	Sphingomonas	Bacteria	Pseudomonadota	Alphaproteobacteria	Sphingomonadales	Sphingomonadaceae_486827	Sphingomonas_L_486704	7	intermediate	0.000222142	CRT
ASV799	Bacteria	Proteobacteria	Gammaproteobacteria	Nitrosococcales	Methylophagaceae	uncultured	Bacteria	Pseudomonadota	Gammaproteobacteria	Nitrosococcales	Methylophagaceae	NA	7	intermediate	0.000237582	CRT
ASV800	Bacteria	Proteobacteria	Gammaproteobacteria	Pseudomonadales	Moraxellaceae	Acinetobacter	Bacteria	Pseudomonadota	Gammaproteobacteria	Pseudomonadales_A_660879	Moraxellaceae	Acinetobacter	6	narrow	0.000187565	CRT
ASV801	Bacteria	Bacteroidota	Bacteroidia	Flavobacteriales	Flavobacteriaceae	NS5_marine_group	Bacteria	Bacteroidota	Bacteroidia	Flavobacteriales_B_877923	Flavobacteriaceae	Marisimplicoccus	8	intermediate	0.000199731	CRT
ASV802	Bacteria	Proteobacteria	Gammaproteobacteria	Cellvibrionales	Halieaceae	Luminiphilus	Bacteria	Pseudomonadota	Gammaproteobacteria	Pseudomonadales_A_650612	Halieaceae	Luminiphilus	8	intermediate	0.000185266	CRT
ASV803	Bacteria	Proteobacteria	Alphaproteobacteria	Kordiimonadales	uncultured	uncultured	Bacteria	Pseudomonadota	Alphaproteobacteria	Sphingomonadales	Emcibacteraceae	Paremcibacter	9	intermediate	0.000206008	CRT
ASV804	Bacteria	Actinobacteriota	Acidimicrobiia	Microtrichales	Ilumatobacteraceae	Ilumatobacter	Bacteria	Actinomycetota	Acidimicrobiia_401430	Acidimicrobiales	Ilumatobacteraceae	Ilumatobacter_A	11	intermediate	0.000209522	CRT
ASV805	Bacteria	Actinobacteriota	Actinobacteria	Micrococcales	Microbacteriaceae	NA	Bacteria	Actinomycetota	Actinomycetes	Actinomycetales	Microbacteriaceae	NA	10	intermediate	0.000200476	CRT
ASV806	Bacteria	Patescibacteria	Saccharimonadia	Saccharimonadales	LWQ8	LWQ8	Bacteria	Patescibacteria	Saccharimonadia	Saccharimonadales	UBA4665	UBA4665	5	narrow	0.000183143	CRT
ASV807	Bacteria	Bacteroidota	Bacteroidia	Flavobacteriales	NS9_marine_group	NS9_marine_group	Bacteria	Bacteroidota	Bacteroidia	Flavobacteriales_B_877923	UA16	NA	6	narrow	0.000153955	CRT
ASV808	Bacteria	Proteobacteria	Alphaproteobacteria	Caulobacterales	Caulobacteraceae	Brevundimonas	Bacteria	Pseudomonadota	Alphaproteobacteria	Caulobacterales	Caulobacteraceae	Brevundimonas	9	intermediate	0.000231333	CRT
ASV809	Bacteria	Bacteroidota	Bacteroidia	Flavobacteriales	NS9_marine_group	NS9_marine_group	Bacteria	Bacteroidota	Bacteroidia	Flavobacteriales_B_877923	UA16	NA	5	narrow	0.000149363	CRT
ASV810	Bacteria	Proteobacteria	Alphaproteobacteria	Sphingomonadales	Sphingomonadaceae	Sphingopyxis	Bacteria	Pseudomonadota	Alphaproteobacteria	Sphingomonadales	Sphingomonadaceae_486827	Sphingopyxis_485592	9	intermediate	0.000203308	CRT
ASV811	Bacteria	Proteobacteria	Gammaproteobacteria	Ectothiorhodospirales	Ectothiorhodospiraceae	uncultured	Bacteria	Pseudomonadota	Gammaproteobacteria	GCA-002705445_740138	GCA-002716945	GCA-2720195	8	intermediate	0.000186738	CRT
ASV812	Archaea	Thermoplasmatota	Thermoplasmata	Marine_Group_II	Marine_Group_II	Marine_Group_II	Archaea	Thermoplasmatota	Poseidoniia	Poseidoniales	Thalassarchaeaceae	MGIIb-O3	10	intermediate	0.000187404	CRT
ASV813	Bacteria	Proteobacteria	Gammaproteobacteria	Ectothiorhodospirales	Ectothiorhodospiraceae	uncultured	Bacteria	Pseudomonadota	Gammaproteobacteria	GCA-002705445_740138	GCA-002716945	GCA-2720195	12	intermediate	0.00019163	CRT
ASV814	Bacteria	Bacteroidota	Bacteroidia	Sphingobacteriales	NS11-12_marine_group	NS11-12_marine_group	Bacteria	Bacteroidota	Bacteroidia	NA	NA	NA	8	intermediate	0.000211425	CRT
ASV815	Bacteria	Bacteroidota	Bacteroidia	Flavobacteriales	Flavobacteriaceae	NS2b_marine_group	Bacteria	Bacteroidota	Bacteroidia	Flavobacteriales_B_877923	Flavobacteriaceae	MED-G13	7	intermediate	0.000190469	CRT
ASV816	Bacteria	Proteobacteria	Gammaproteobacteria	Cellvibrionales	Spongiibacteraceae	BD1-7_clade	Bacteria	Pseudomonadota	Gammaproteobacteria	Pseudomonadales_A_650612	NA	NA	9	intermediate	0.000196355	CRT
ASV817	Bacteria	Proteobacteria	Alphaproteobacteria	Sphingomonadales	Sphingomonadaceae	Blastomonas	Bacteria	Pseudomonadota	Alphaproteobacteria	Sphingomonadales	Sphingomonadaceae_486827	Blastomonas_485421	9	intermediate	0.000214558	CRT
ASV818	Bacteria	Bacteroidota	Bacteroidia	Flavobacteriales	NS9_marine_group	NS9_marine_group	Bacteria	Bacteroidota	Bacteroidia	Flavobacteriales_B_877923	BACL11	NA	9	intermediate	0.000198641	CRT
ASV819	Bacteria	Bacteroidota	Bacteroidia	Flavobacteriales	Flavobacteriaceae	Tenacibaculum	Bacteria	Bacteroidota	Bacteroidia	Flavobacteriales_B_877923	Flavobacteriaceae	Tenacibaculum_A_805184	1	narrow	0.00024637	abundant
ASV820	Bacteria	Proteobacteria	Gammaproteobacteria	Pseudomonadales	Moraxellaceae	Acinetobacter	Bacteria	Pseudomonadota	Gammaproteobacteria	Pseudomonadales_A_660879	Moraxellaceae	Acinetobacter	5	narrow	0.000181788	CRT
ASV821	Bacteria	Planctomycetota	Planctomycetes	Pirellulales	Pirellulaceae	Rubripirellula	Bacteria	Planctomycetota	Planctomycetia	Pirellulales	Pirellulaceae	Rubripirellula	10	intermediate	0.000210102	CRT
ASV822	Bacteria	Bacteroidota	Bacteroidia	Flavobacteriales	Flavobacteriaceae	NS5_marine_group	Bacteria	Bacteroidota	Bacteroidia	Flavobacteriales_B_877923	Flavobacteriaceae	MS024-2A	9	intermediate	0.000184619	CRT
ASV823	Bacteria	Proteobacteria	Alphaproteobacteria	Rhodobacterales	Rhodobacteraceae	NA	Bacteria	Pseudomonadota	Alphaproteobacteria	Rhodobacterales	Rhodobacteraceae	NA	7	intermediate	0.000208208	CRT
ASV824	Bacteria	Proteobacteria	Gammaproteobacteria	Cellvibrionales	Halieaceae	Luminiphilus	Bacteria	Pseudomonadota	Gammaproteobacteria	Pseudomonadales_A_650612	Halieaceae	Luminiphilus	8	intermediate	0.000199015	CRT
ASV825	Bacteria	Bacteroidota	Bacteroidia	Sphingobacteriales	NS11-12_marine_group	NS11-12_marine_group	Bacteria	Bacteroidota	Bacteroidia	NA	NA	NA	10	intermediate	0.000220458	CRT
ASV826	Bacteria	Proteobacteria	Alphaproteobacteria	Rhodobacterales	Rhodobacteraceae	NA	Bacteria	Pseudomonadota	Alphaproteobacteria	Rhodobacterales	Rhodobacteraceae	NA	6	narrow	0.000199935	CRT
ASV827	Bacteria	Bacteroidota	Bacteroidia	Flavobacteriales	Flavobacteriaceae	NS5_marine_group	Bacteria	Bacteroidota	Bacteroidia	Flavobacteriales_B_877923	Flavobacteriaceae	UBA8316	6	narrow	0.000192457	CRT
ASV828	Bacteria	Proteobacteria	Alphaproteobacteria	Sphingomonadales	Sphingomonadaceae	Sphingomonas	Bacteria	Pseudomonadota	Alphaproteobacteria	Sphingomonadales	Sphingomonadaceae_486827	Sphingomonas_L_486704	10	intermediate	0.000195054	CRT
ASV829	Bacteria	Proteobacteria	Gammaproteobacteria	HOC36	HOC36	HOC36	Bacteria	Pseudomonadota	Gammaproteobacteria	UBA11654	UBA11654	UBA11654	11	intermediate	0.000191234	CRT
ASV830	Bacteria	Proteobacteria	Gammaproteobacteria	Cellvibrionales	Spongiibacteraceae	BD1-7_clade	Bacteria	Pseudomonadota	Gammaproteobacteria	Pseudomonadales_A_650612	NA	NA	7	intermediate	0.000235665	CRT
ASV831	Bacteria	Bacteroidota	Bacteroidia	Flavobacteriales	Flavobacteriaceae	NS5_marine_group	Bacteria	Bacteroidota	Bacteroidia	Flavobacteriales_B_877923	Flavobacteriaceae	Marisimplicoccus	9	intermediate	0.000171611	CRT
ASV832	Bacteria	Proteobacteria	Gammaproteobacteria	Pseudomonadales	Pseudomonadaceae	Pseudomonas	Bacteria	Pseudomonadota	Gammaproteobacteria	Pseudomonadales_A_650611	Pseudomonadaceae	Pseudomonas_E_648040	5	narrow	0.000201116	CRT
ASV833	Bacteria	Proteobacteria	Alphaproteobacteria	Sphingomonadales	Sphingomonadaceae	Blastomonas	Bacteria	Pseudomonadota	Alphaproteobacteria	Sphingomonadales	Sphingomonadaceae_486827	Blastomonas_485421	7	intermediate	0.000200387	CRT
ASV834	Bacteria	Proteobacteria	Alphaproteobacteria	Rickettsiales	SM2D12	SM2D12	Bacteria	Pseudomonadota	Alphaproteobacteria	NA	NA	NA	3	narrow	0.00024053	abundant
ASV835	Bacteria	Proteobacteria	Alphaproteobacteria	Caulobacterales	Caulobacteraceae	Brevundimonas	Bacteria	Pseudomonadota	Alphaproteobacteria	Caulobacterales	Caulobacteraceae	Brevundimonas	6	narrow	0.000226651	CRT
ASV836	Bacteria	Bacteroidota	Bacteroidia	Flavobacteriales	Flavobacteriaceae	NS5_marine_group	Bacteria	Bacteroidota	Bacteroidia	Flavobacteriales_B_877923	Flavobacteriaceae	MS024-2A	8	intermediate	0.000189968	CRT
ASV837	Bacteria	Verrucomicrobiota	Verrucomicrobiae	Verrucomicrobiales	DEV007	DEV007	Bacteria	Verrucomicrobiota	Verrucomicrobiae	Verrucomicrobiales	DEV007	EC70	9	intermediate	0.000191478	CRT
ASV838	Archaea	Thermoplasmatota	Thermoplasmata	Marine_Group_II	Marine_Group_II	Marine_Group_II	Archaea	Thermoplasmatota	Poseidoniia	Poseidoniales	Poseidoniaceae	MGIIa-K1	6	narrow	0.000176572	CRT
ASV839	Bacteria	Bacteroidota	Bacteroidia	Flavobacteriales	Flavobacteriaceae	Polaribacter	Bacteria	Bacteroidota	Bacteroidia	Flavobacteriales_B_877923	Flavobacteriaceae	Polaribacter_A	7	intermediate	0.0002202	CRT
ASV840	Bacteria	Proteobacteria	Alphaproteobacteria	Rhodobacterales	Rhodobacteraceae	Sulfitobacter	Bacteria	Pseudomonadota	Alphaproteobacteria	Rhodobacterales	Rhodobacteraceae	Sulfitobacter_E_490551	9	intermediate	0.00016316	CRT
ASV841	Bacteria	Proteobacteria	Gammaproteobacteria	SAR86_clade	SAR86_clade	SAR86_clade	Bacteria	Pseudomonadota	Gammaproteobacteria	SAR86_747617	D2472	NA	7	intermediate	0.000183201	CRT
ASV842	Bacteria	Proteobacteria	Gammaproteobacteria	OM182_clade	OM182_clade	OM182_clade	Bacteria	Pseudomonadota	Gammaproteobacteria	Pseudomonadales_A_650716	Azotimanducaceae_A_650716	NA	7	intermediate	0.000155608	CRT
ASV843	Bacteria	Verrucomicrobiota	Verrucomicrobiae	Arctic97B-4_marine_group	Arctic97B-4_marine_group	Arctic97B-4_marine_group	Bacteria	Verrucomicrobiota	Verrucomicrobiae	Limisphaerales	UBA1096	UBA1096	5	narrow	0.000173584	CRT
ASV844	Bacteria	Bacteroidota	Bacteroidia	Flavobacteriales	Flavobacteriaceae	uncultured	Bacteria	Bacteroidota	Bacteroidia	Flavobacteriales_B_877923	Flavobacteriaceae	UBA3478	9	intermediate	0.000204385	CRT
ASV845	Bacteria	Proteobacteria	Gammaproteobacteria	SAR86_clade	SAR86_clade	SAR86_clade	Bacteria	Pseudomonadota	Gammaproteobacteria	SAR86_747617	TMED112	TMED112	9	intermediate	0.000188865	CRT
ASV846	Bacteria	Verrucomicrobiota	Verrucomicrobiae	Opitutales	Puniceicoccaceae	MB11C04_marine_group	Bacteria	Verrucomicrobiota	Verrucomicrobiae	Opitutales	MB11C04	MB11C04	12	intermediate	0.000191271	CRT
ASV847	Bacteria	Proteobacteria	Gammaproteobacteria	Pseudomonadales	Moraxellaceae	Psychrobacter	Bacteria	Pseudomonadota	Gammaproteobacteria	Pseudomonadales_A_660879	Moraxellaceae	Psychrobacter	4	narrow	0.000181929	CRT
ASV848	Bacteria	Proteobacteria	Gammaproteobacteria	Burkholderiales	Burkholderiaceae	Burkholderia-Caballeronia-Paraburkholderia	Bacteria	Pseudomonadota	Gammaproteobacteria	Burkholderiales	Burkholderiaceae_A_595421	Burkholderia	3	narrow	0.000185828	CRT
ASV849	Bacteria	Proteobacteria	Alphaproteobacteria	Sphingomonadales	Sphingomonadaceae	Erythrobacter	Bacteria	Pseudomonadota	Alphaproteobacteria	Sphingomonadales	Sphingomonadaceae_486827	NA	7	intermediate	0.000178639	CRT
ASV850	Bacteria	Proteobacteria	Alphaproteobacteria	Rhizobiales	Devosiaceae	Devosia	Bacteria	Pseudomonadota	Alphaproteobacteria	Rhizobiales_505101	Devosiaceae	Devosia_A_502124	9	intermediate	0.000195692	CRT
ASV851	Bacteria	Bacteroidota	Bacteroidia	Flavobacteriales	Flavobacteriaceae	NA	Bacteria	Bacteroidota	Bacteroidia	Flavobacteriales_B_877923	Flavobacteriaceae	Polaribacter_A	4	narrow	0.000217091	CRT
ASV852	Bacteria	Bacteroidota	Bacteroidia	Flavobacteriales	Flavobacteriaceae	NS4_marine_group	Bacteria	Bacteroidota	Bacteroidia	Flavobacteriales_B_877923	Flavobacteriaceae	MAG-121220-bin8	8	intermediate	0.000196279	CRT
ASV853	Bacteria	Actinobacteriota	Acidimicrobiia	Microtrichales	Ilumatobacteraceae	uncultured	Bacteria	Actinomycetota	Acidimicrobiia_401430	Acidimicrobiales	Ilumatobacteraceae	NA	9	intermediate	0.000179582	CRT
ASV854	Bacteria	Proteobacteria	Gammaproteobacteria	Oceanospirillales	Halomonadaceae	Halomonas	Bacteria	Pseudomonadota	Gammaproteobacteria	Pseudomonadales_A_641030	Halomonadaceae_641030	Vreelandella_640984	5	narrow	0.000210276	CRT
ASV855	Bacteria	Gemmatimonadota	BD2-11_terrestrial_group	BD2-11_terrestrial_group	BD2-11_terrestrial_group	BD2-11_terrestrial_group	Bacteria	Gemmatimonadota	Gemmatimonadetes	Longimicrobiales	UBA6960	GCA-2718595	15	intermediate	0.000192748	CRT
ASV856	Bacteria	Bacteroidota	Bacteroidia	Flavobacteriales	Weeksellaceae	Chryseobacterium	Bacteria	Bacteroidota	Bacteroidia	Flavobacteriales_B_877923	Weeksellaceae	Chryseobacterium_A_796612	4	narrow	0.000192339	CRT
ASV857	Bacteria	Bacteroidota	Bacteroidia	Flavobacteriales	Flavobacteriaceae	NS5_marine_group	Bacteria	Bacteroidota	Bacteroidia	Flavobacteriales_B_877923	Flavobacteriaceae	UBA8316	8	intermediate	0.000185591	CRT
ASV858	Bacteria	Proteobacteria	Gammaproteobacteria	Cellvibrionales	Halieaceae	OM60(NOR5)_clade	Bacteria	Pseudomonadota	Gammaproteobacteria	Pseudomonadales_A_650612	Halieaceae	Luminiphilus	9	intermediate	0.00018578	CRT
ASV859	Bacteria	Proteobacteria	Gammaproteobacteria	Xanthomonadales	Xanthomonadaceae	Stenotrophomonas	Bacteria	Pseudomonadota	Gammaproteobacteria	Xanthomonadales	Xanthomonadaceae	Stenotrophomonas_A_615274	6	narrow	0.000206184	CRT
ASV860	Bacteria	Proteobacteria	Alphaproteobacteria	Alphaproteobacteria_Incertae_Sedis	Unknown_Family	Acuticoccus	Bacteria	Pseudomonadota	Alphaproteobacteria	Rhizobiales_505101	Amorphaceae	Acuticoccus	10	intermediate	0.000172858	CRT
ASV861	Bacteria	Verrucomicrobiota	Verrucomicrobiae	Verrucomicrobiales	DEV007	DEV007	Bacteria	Verrucomicrobiota	Verrucomicrobiae	Verrucomicrobiales	DEV007	EC70	8	intermediate	0.000169446	CRT
ASV862	Bacteria	Proteobacteria	Alphaproteobacteria	Rhodobacterales	Rhodobacteraceae	Sulfitobacter	Bacteria	Pseudomonadota	Alphaproteobacteria	Rhodobacterales	Rhodobacteraceae	Sulfitobacter_E_490551	7	intermediate	0.00015805	CRT
ASV863	Bacteria	Proteobacteria	Gammaproteobacteria	Oceanospirillales	Nitrincolaceae	uncultured	Bacteria	Pseudomonadota	Gammaproteobacteria	Enterobacterales_737866	Kangiellaceae	NA	6	narrow	0.000164905	CRT
ASV864	Bacteria	Proteobacteria	Gammaproteobacteria	KI89A_clade	KI89A_clade	KI89A_clade	Bacteria	Pseudomonadota	Gammaproteobacteria	Pseudomonadales_A_628887	Azotimanducaceae_A_628887	UBA4421	10	intermediate	0.000184472	CRT
ASV865	Bacteria	Planctomycetota	OM190	OM190	OM190	OM190	Bacteria	Planctomycetota	UBA1135	UBA2386	UBA2386	GCA-2684655	9	intermediate	0.000181261	CRT
ASV866	Bacteria	Proteobacteria	Gammaproteobacteria	NA	NA	NA	Bacteria	Pseudomonadota	Gammaproteobacteria	UBA4486_603280	UBA4486_603277	UBA7359	10	intermediate	0.000176467	CRT
ASV867	Bacteria	Proteobacteria	Gammaproteobacteria	HOC36	HOC36	HOC36	Bacteria	Pseudomonadota	Gammaproteobacteria	UBA11654	UBA11654	UBA11654	10	intermediate	0.000182546	CRT
ASV868	Archaea	Thermoplasmatota	Thermoplasmata	Marine_Group_II	Marine_Group_II	Marine_Group_II	Archaea	Thermoplasmatota	Poseidoniia	Poseidoniales	Poseidoniaceae	Poseidonia	7	intermediate	0.00017052	CRT
ASV869	Bacteria	Proteobacteria	Gammaproteobacteria	Cellvibrionales	Porticoccaceae	SAR92_clade	Bacteria	Pseudomonadota	Gammaproteobacteria	Pseudomonadales_A_650612	Porticoccaceae	TMED48	8	intermediate	0.000184283	CRT
ASV870	Bacteria	Proteobacteria	Alphaproteobacteria	Parvibaculales	OCS116_clade	OCS116_clade	Bacteria	Pseudomonadota	Alphaproteobacteria	MED-G09	MED-G09	MED-G09	10	intermediate	0.000179359	CRT
ASV871	Bacteria	Proteobacteria	Gammaproteobacteria	Nitrosococcales	Methylophagaceae	uncultured	Bacteria	Pseudomonadota	Gammaproteobacteria	Nitrosococcales	Methylophagaceae	NA	6	narrow	0.000151629	CRT
ASV872	Bacteria	Actinobacteriota	Actinobacteria	Micrococcales	Microbacteriaceae	Microbacterium	Bacteria	Actinomycetota	Actinomycetes	Actinomycetales	Microbacteriaceae	Microbacterium_A_383321	10	intermediate	0.000183025	CRT
ASV873	Bacteria	Bacteroidota	Bacteroidia	Flavobacteriales	Flavobacteriaceae	NS4_marine_group	Bacteria	Bacteroidota	Bacteroidia	Flavobacteriales_B_877923	Flavobacteriaceae	MAG-121220-bin8	9	intermediate	0.000188301	CRT
ASV874	Bacteria	Proteobacteria	Gammaproteobacteria	Ga0077536	Ga0077536	Ga0077536	Bacteria	Pseudomonadota	Gammaproteobacteria	Immundisolibacterales	Immundisolibacteraceae	Immundisolibacter	12	intermediate	0.000177468	CRT
ASV875	Bacteria	Proteobacteria	Alphaproteobacteria	Sphingomonadales	Sphingomonadaceae	Erythrobacter	Bacteria	Pseudomonadota	Alphaproteobacteria	Sphingomonadales	Sphingomonadaceae_486827	NA	7	intermediate	0.000176624	CRT
ASV876	Bacteria	Bacteroidota	Bacteroidia	Flavobacteriales	Flavobacteriaceae	Polaribacter	Bacteria	Bacteroidota	Bacteroidia	Flavobacteriales_B_877923	Flavobacteriaceae	Polaribacter_A	6	narrow	0.000223794	CRT
ASV877	Bacteria	Bacteroidota	Bacteroidia	Flavobacteriales	Flavobacteriaceae	uncultured	Bacteria	Bacteroidota	Bacteroidia	Flavobacteriales_B_877923	Flavobacteriaceae	Pseudotenacibaculum	5	narrow	0.000163273	CRT
ASV878	Bacteria	Proteobacteria	Gammaproteobacteria	Cellvibrionales	Halieaceae	OM60(NOR5)_clade	Bacteria	Pseudomonadota	Gammaproteobacteria	Pseudomonadales_A_650612	Halieaceae	Luminiphilus	8	intermediate	0.000170491	CRT
ASV879	Bacteria	Proteobacteria	Gammaproteobacteria	Xanthomonadales	Xanthomonadaceae	Stenotrophomonas	Bacteria	Pseudomonadota	Gammaproteobacteria	Xanthomonadales	Xanthomonadaceae	Stenotrophomonas_A_615274	3	narrow	0.00015455	CRT
ASV880	Bacteria	Proteobacteria	Gammaproteobacteria	Methylococcales	Cycloclasticaceae	Cycloclasticus	Bacteria	Pseudomonadota	Gammaproteobacteria	Methylococcales	Cycloclasticaceae	Cycloclasticus	9	intermediate	0.000176118	CRT
ASV881	Bacteria	Proteobacteria	Alphaproteobacteria	Puniceispirillales	SAR116_clade	SAR116_clade	Bacteria	Pseudomonadota	Alphaproteobacteria	Puniceispirillales_A_508355	Puniceispirillaceae	HIMB100	5	narrow	0.000179354	CRT
ASV882	Bacteria	Proteobacteria	Alphaproteobacteria	Rickettsiales	S25-593	S25-593	Bacteria	Pseudomonadota	Alphaproteobacteria	TMED127	TMED127	TMED13	10	intermediate	0.00015802	CRT
ASV883	Bacteria	Actinobacteriota	Actinobacteria	Micrococcales	Microbacteriaceae	Candidatus_Aquiluna	Bacteria	Actinomycetota	Actinomycetes	Actinomycetales	Microbacteriaceae	Aquiluna	7	intermediate	0.00017226	CRT
ASV884	Archaea	Thermoplasmatota	Thermoplasmata	Marine_Group_II	Marine_Group_II	Marine_Group_II	Archaea	Thermoplasmatota	Poseidoniia	Poseidoniales	Thalassarchaeaceae	MGIIb-O3	8	intermediate	0.000167847	CRT
ASV885	Bacteria	Proteobacteria	Alphaproteobacteria	Micavibrionales	Micavibrionaceae	uncultured	Bacteria	Pseudomonadota	Alphaproteobacteria	Micavibrionales	Micavibrionaceae	TMED27	6	narrow	0.000182613	CRT
ASV886	Bacteria	Proteobacteria	Alphaproteobacteria	Rhodobacterales	Rhodobacteraceae	Sulfitobacter	Bacteria	Pseudomonadota	Alphaproteobacteria	Rhodobacterales	Rhodobacteraceae	Sulfitobacter_E_490551	9	intermediate	0.000153307	CRT
ASV887	Bacteria	Bacteroidota	Bacteroidia	Flavobacteriales	Flavobacteriaceae	NS5_marine_group	Bacteria	Bacteroidota	Bacteroidia	Flavobacteriales_B_877923	Flavobacteriaceae	MS024-2A	7	intermediate	0.000163085	CRT
ASV888	Bacteria	Bacteroidota	Bacteroidia	Flavobacteriales	Flavobacteriaceae	uncultured	Bacteria	Bacteroidota	Bacteroidia	Flavobacteriales_B_877923	Flavobacteriaceae	UBA3478	8	intermediate	0.00017213	CRT
ASV889	Bacteria	NA	NA	NA	NA	NA	Bacteria	Pseudomonadota	Alphaproteobacteria	Rickettsiales	Mitochondria	NA	16	intermediate	0.000184845	CRT
ASV890	Bacteria	Bacteroidota	Bacteroidia	Flavobacteriales	Flavobacteriaceae	NA	Bacteria	Bacteroidota	Bacteroidia	Flavobacteriales_B_877923	Flavobacteriaceae	Polaribacter_A	6	narrow	0.000140704	CRT
ASV891	Bacteria	Bacteroidota	Bacteroidia	Sphingobacteriales	NS11-12_marine_group	NS11-12_marine_group	Bacteria	Bacteroidota	Bacteroidia	NS11-12g_966746	UBA9320	UBA9320	8	intermediate	0.000147002	CRT
ASV892	Bacteria	Actinobacteriota	Acidimicrobiia	Microtrichales	Ilumatobacteraceae	uncultured	Bacteria	Actinomycetota	Acidimicrobiia_401430	Acidimicrobiales	Ilumatobacteraceae	NA	4	narrow	0.000207287	CRT
ASV893	Bacteria	Proteobacteria	Gammaproteobacteria	Cellvibrionales	Porticoccaceae	Porticoccus	Bacteria	Pseudomonadota	Gammaproteobacteria	Pseudomonadales_A_650612	Porticoccaceae	Porticoccus	7	intermediate	0.000189161	CRT
ASV894	Bacteria	Proteobacteria	Alphaproteobacteria	Sphingomonadales	Sphingomonadaceae	Erythrobacter	Bacteria	Pseudomonadota	Alphaproteobacteria	Sphingomonadales	Sphingomonadaceae_486827	NA	6	narrow	0.000176547	CRT
ASV895	Bacteria	Verrucomicrobiota	Verrucomicrobiae	Opitutales	Puniceicoccaceae	Lentimonas	Bacteria	Verrucomicrobiota	Verrucomicrobiae	Opitutales	Coraliomargaritaceae	Lentimonas	7	intermediate	0.000190172	CRT
ASV896	Bacteria	Bacteroidota	Bacteroidia	Flavobacteriales	Cryomorphaceae	uncultured	Bacteria	Bacteroidota	Bacteroidia	Flavobacteriales_B_877923	Schleiferiaceae	UBA10364	8	intermediate	0.000182138	CRT
ASV897	Bacteria	Proteobacteria	Alphaproteobacteria	Puniceispirillales	uncultured	uncultured	Bacteria	Pseudomonadota	Alphaproteobacteria	NA	NA	NA	5	narrow	0.000174401	CRT
ASV898	Bacteria	Actinobacteriota	Actinobacteria	Micrococcales	Microbacteriaceae	Microbacterium	Bacteria	Actinomycetota	Actinomycetes	Actinomycetales	Microbacteriaceae	Microbacterium_A_383321	4	narrow	0.000163589	CRT
ASV899	Bacteria	Proteobacteria	Gammaproteobacteria	SAR86_clade	SAR86_clade	SAR86_clade	Bacteria	Pseudomonadota	Gammaproteobacteria	SAR86_747617	D2472	MED-G82	8	intermediate	0.000177641	CRT
ASV900	Bacteria	Verrucomicrobiota	Verrucomicrobiae	Arctic97B-4_marine_group	Arctic97B-4_marine_group	Arctic97B-4_marine_group	Bacteria	Verrucomicrobiota	Verrucomicrobiae	Limisphaerales	UBA1096	UBA1096	4	narrow	0.000167087	CRT
ASV901	Bacteria	Proteobacteria	Gammaproteobacteria	SAR86_clade	SAR86_clade	SAR86_clade	Bacteria	Pseudomonadota	Gammaproteobacteria	SAR86_747617	D2472	MED-G82	8	intermediate	0.000167567	CRT
ASV902	Bacteria	Firmicutes	Bacilli	Bacillales	Planococcaceae	Lysinibacillus	Bacteria	Bacillota_I	Bacilli_A	Bacillales_A	Planococcaceae	Ureibacillus	4	narrow	0.000196081	CRT
ASV903	Bacteria	Cyanobacteria	Cyanobacteriia	Synechococcales	Cyanobiaceae	Cyanobium_PCC-6307	Bacteria	Cyanobacteriota	Cyanobacteriia	PCC-6307	Cyanobiaceae	Vulcanococcus	6	narrow	0.000188775	CRT
ASV904	Bacteria	Proteobacteria	Alphaproteobacteria	Rhodospirillales	AEGEAN-169_marine_group	AEGEAN-169_marine_group	Bacteria	Pseudomonadota	Alphaproteobacteria	HIMB59	GCA-002718135	AG-337-I02	7	intermediate	0.0001683	CRT
ASV905	Bacteria	Proteobacteria	Gammaproteobacteria	NA	NA	NA	Bacteria	Pseudomonadota	Gammaproteobacteria	UBA4486_603280	UBA4486_603277	UBA7359	7	intermediate	0.000147073	CRT
ASV906	Bacteria	Proteobacteria	Gammaproteobacteria	Nitrosococcales	Methylophagaceae	uncultured	Bacteria	Pseudomonadota	Gammaproteobacteria	Nitrosococcales	Methylophagaceae	NA	6	narrow	0.000142166	CRT
ASV907	Bacteria	Proteobacteria	Gammaproteobacteria	SAR86_clade	SAR86_clade	SAR86_clade	Bacteria	Pseudomonadota	Gammaproteobacteria	SAR86_747617	TMED112	TMED112	7	intermediate	0.000191294	CRT
ASV908	Bacteria	Proteobacteria	Gammaproteobacteria	NA	NA	NA	Bacteria	Pseudomonadota	Gammaproteobacteria	UBA4486_603280	UBA4486_603277	UBA7359	10	intermediate	0.000172131	CRT
ASV909	Bacteria	Proteobacteria	Alphaproteobacteria	Caulobacterales	Caulobacteraceae	Brevundimonas	Bacteria	Pseudomonadota	Alphaproteobacteria	Caulobacterales	Caulobacteraceae	Brevundimonas	7	intermediate	0.000181707	CRT
ASV910	Bacteria	Bacteroidota	Bacteroidia	Flavobacteriales	NS9_marine_group	NS9_marine_group	Bacteria	Bacteroidota	Bacteroidia	Flavobacteriales_B_877923	UA16	NA	5	narrow	0.000131293	CRT
ASV911	Bacteria	Proteobacteria	Alphaproteobacteria	Sphingomonadales	Sphingomonadaceae	Sphingomonas	Bacteria	Pseudomonadota	Alphaproteobacteria	Sphingomonadales	Sphingomonadaceae_486827	Sphingomonas_L_486704	8	intermediate	0.000186995	CRT
ASV912	Bacteria	Proteobacteria	Alphaproteobacteria	SAR11_clade	Clade_I	Clade_Ia	Bacteria	Pseudomonadota	Alphaproteobacteria	Pelagibacterales	Pelagibacteraceae	Pelagibacter_A_533952	8	intermediate	0.000168792	CRT
ASV913	Bacteria	Bacteroidota	Bacteroidia	Flavobacteriales	Flavobacteriaceae	NS5_marine_group	Bacteria	Bacteroidota	Bacteroidia	Flavobacteriales_B_877923	Flavobacteriaceae	MS024-2A	9	intermediate	0.000162281	CRT
ASV914	Bacteria	Proteobacteria	Gammaproteobacteria	Cellvibrionales	Halieaceae	OM60(NOR5)_clade	Bacteria	Pseudomonadota	Gammaproteobacteria	Pseudomonadales_A_650612	Halieaceae	Luminiphilus	7	intermediate	0.000163713	CRT
ASV915	Bacteria	Proteobacteria	Gammaproteobacteria	Pseudomonadales	Pseudomonadaceae	Pseudomonas	Bacteria	Pseudomonadota	Gammaproteobacteria	Pseudomonadales_A_650611	Pseudomonadaceae	Pseudomonas_E_648040	3	narrow	0.000180159	CRT
ASV916	Archaea	Thermoplasmatota	Thermoplasmata	Marine_Group_II	Marine_Group_II	Marine_Group_II	Archaea	Thermoplasmatota	Poseidoniia	Poseidoniales	Poseidoniaceae	Poseidonia	6	narrow	0.000162364	CRT
ASV917	Bacteria	Actinobacteriota	Actinobacteria	Micrococcales	Microbacteriaceae	Candidatus_Aquiluna	Bacteria	Actinomycetota	Actinomycetes	Actinomycetales	Microbacteriaceae	Aquiluna	7	intermediate	0.000151552	CRT
ASV918	Bacteria	Proteobacteria	Gammaproteobacteria	Pseudomonadales	Pseudomonadaceae	Pseudomonas	Bacteria	Pseudomonadota	Gammaproteobacteria	Pseudomonadales_A_650611	Pseudomonadaceae	Stutzerimonas_648792	7	intermediate	0.0001742	CRT
ASV919	Bacteria	Proteobacteria	Alphaproteobacteria	Rhodobacterales	Rhodobacteraceae	NA	Bacteria	Pseudomonadota	Alphaproteobacteria	Rhodobacterales	Rhodobacteraceae	Ascidiaceihabitans	7	intermediate	0.000182372	CRT
ASV920	Bacteria	Proteobacteria	Gammaproteobacteria	SAR86_clade	SAR86_clade	SAR86_clade	Bacteria	Pseudomonadota	Gammaproteobacteria	SAR86_747617	D2472	MED-G82	7	intermediate	0.00016113	CRT
ASV921	Bacteria	Bacteroidota	Bacteroidia	Flavobacteriales	Flavobacteriaceae	NS5_marine_group	Bacteria	Bacteroidota	Bacteroidia	Flavobacteriales_B_877923	Flavobacteriaceae	UBA8316	7	intermediate	0.000153385	CRT
ASV922	Bacteria	Proteobacteria	Gammaproteobacteria	HOC36	HOC36	HOC36	Bacteria	Pseudomonadota	Gammaproteobacteria	UBA11654	UBA11654	UBA11654	10	intermediate	0.000164194	CRT
ASV923	Bacteria	Actinobacteriota	Actinobacteria	Micrococcales	Microbacteriaceae	Candidatus_Aquiluna	Bacteria	Actinomycetota	Actinomycetes	Actinomycetales	Microbacteriaceae	Aquiluna	8	intermediate	0.000164823	CRT
ASV924	Bacteria	Bacteroidota	Bacteroidia	Sphingobacteriales	NS11-12_marine_group	NS11-12_marine_group	Bacteria	Bacteroidota	Bacteroidia	NA	NA	NA	8	intermediate	0.000186457	CRT
ASV925	Bacteria	Proteobacteria	Alphaproteobacteria	Rhodobacterales	Rhodobacteraceae	NA	Bacteria	Pseudomonadota	Alphaproteobacteria	Rhodobacterales	Rhodobacteraceae	MED-G52	9	intermediate	0.000160963	CRT
ASV926	Bacteria	Firmicutes	Bacilli	Bacillales	Planococcaceae	Lysinibacillus	Bacteria	Bacillota_I	Bacilli_A	Bacillales_A	Planococcaceae	Ureibacillus	3	narrow	0.000184972	CRT
ASV927	Bacteria	Bacteroidota	Bacteroidia	Flavobacteriales	Cryomorphaceae	uncultured	Bacteria	Bacteroidota	Bacteroidia	Flavobacteriales_B_877923	Schleiferiaceae	UBA10364	5	narrow	0.000167342	CRT
ASV928	Bacteria	Proteobacteria	Gammaproteobacteria	Burkholderiales	Methylophilaceae	OM43_clade	Bacteria	Pseudomonadota	Gammaproteobacteria	Burkholderiales	Methylophilaceae	BACL14	6	narrow	0.000167674	CRT
ASV929	Bacteria	Proteobacteria	Alphaproteobacteria	Alphaproteobacteria_Incertae_Sedis	Unknown_Family	Acuticoccus	Bacteria	Pseudomonadota	Alphaproteobacteria	Rhizobiales_505101	Amorphaceae	Acuticoccus	9	intermediate	0.000152271	CRT
ASV930	Bacteria	Proteobacteria	Alphaproteobacteria	Rhizobiales	Devosiaceae	Devosia	Bacteria	Pseudomonadota	Alphaproteobacteria	Rhizobiales_505101	Devosiaceae	Devosia_A_502124	12	intermediate	0.000174588	CRT
ASV931	Archaea	Thermoplasmatota	Thermoplasmata	Marine_Group_II	Marine_Group_II	Marine_Group_II	Archaea	Thermoplasmatota	Poseidoniia	Poseidoniales	Thalassarchaeaceae	MGIIb-N1	7	intermediate	0.000178771	CRT
ASV932	Bacteria	Proteobacteria	Alphaproteobacteria	Rhizobiales	Methylopilaceae	Methylopila	Bacteria	Pseudomonadota	Alphaproteobacteria	Rhizobiales_505101	Methylopilaceae	Methylopila_502230	7	intermediate	0.000178	CRT
ASV933	Bacteria	Proteobacteria	Alphaproteobacteria	Rhodobacterales	Rhodobacteraceae	NA	Bacteria	Pseudomonadota	Alphaproteobacteria	Rhodobacterales	Rhodobacteraceae	NA	8	intermediate	0.000204877	CRT
ASV934	Bacteria	Proteobacteria	Alphaproteobacteria	Rickettsiales	SM2D12	SM2D12	Bacteria	Pseudomonadota	Alphaproteobacteria	Rs-D84_512864	NA	NA	11	intermediate	0.000184137	CRT
ASV935	Bacteria	Bacteroidota	Bacteroidia	Flavobacteriales	Flavobacteriaceae	NS2b_marine_group	Bacteria	Bacteroidota	Bacteroidia	Flavobacteriales_B_877923	Flavobacteriaceae	MED-G13	6	narrow	0.000164212	CRT
ASV936	Bacteria	Proteobacteria	Gammaproteobacteria	Pseudomonadales	Pseudomonadaceae	Pseudomonas	Bacteria	Pseudomonadota	Gammaproteobacteria	Pseudomonadales_A_650611	Pseudomonadaceae	Stutzerimonas_648792	6	narrow	0.00017286	CRT
ASV937	Bacteria	Planctomycetota	Planctomycetes	Pirellulales	Pirellulaceae	Blastopirellula	Bacteria	Planctomycetota	Planctomycetia	Pirellulales	Pirellulaceae	Mariniblastus	9	intermediate	0.000172229	CRT
ASV938	Bacteria	Proteobacteria	Alphaproteobacteria	Parvibaculales	PS1_clade	PS1_clade	Bacteria	Pseudomonadota	Alphaproteobacteria	Parvibaculales	RS24	UBA7378	5	narrow	0.000159831	CRT
ASV939	Bacteria	Proteobacteria	Gammaproteobacteria	Xanthomonadales	Xanthomonadaceae	Stenotrophomonas	Bacteria	Pseudomonadota	Gammaproteobacteria	Xanthomonadales	Xanthomonadaceae	Stenotrophomonas_A_615274	3	narrow	0.000141324	CRT
ASV940	Bacteria	Proteobacteria	Alphaproteobacteria	Rhodobacterales	Rhodobacteraceae	Sulfitobacter	Bacteria	Pseudomonadota	Alphaproteobacteria	Rhodobacterales	Rhodobacteraceae	Sulfitobacter_E_490551	7	intermediate	0.000154083	CRT
ASV941	Bacteria	Proteobacteria	Gammaproteobacteria	Cellvibrionales	Porticoccaceae	Porticoccus	Bacteria	Pseudomonadota	Gammaproteobacteria	Pseudomonadales_A_650612	Porticoccaceae	Porticoccus	7	intermediate	0.000162394	CRT
ASV942	Bacteria	Proteobacteria	Alphaproteobacteria	Parvibaculales	OCS116_clade	OCS116_clade	Bacteria	Pseudomonadota	Alphaproteobacteria	MED-G09	MED-G09	MED-G09	10	intermediate	0.000178524	CRT
ASV943	Bacteria	Proteobacteria	Gammaproteobacteria	Burkholderiales	Nitrosomonadaceae	IS-44	Bacteria	Pseudomonadota	Gammaproteobacteria	Burkholderiales	UBA3031	UBA3031	8	intermediate	0.000161744	CRT
ASV944	Bacteria	Proteobacteria	Gammaproteobacteria	Oceanospirillales	Saccharospirillaceae	Reinekea	Bacteria	Pseudomonadota	Gammaproteobacteria	Pseudomonadales_A_641035	Natronospirillaceae	Reinekea	6	narrow	0.000137361	CRT
ASV945	Bacteria	Bacteroidota	Bacteroidia	Flavobacteriales	NS9_marine_group	NS9_marine_group	Bacteria	Bacteroidota	Bacteroidia	Flavobacteriales_B_877923	UA16	UA16	6	narrow	0.000161358	CRT
ASV946	Bacteria	Proteobacteria	Gammaproteobacteria	Cellvibrionales	Halieaceae	Luminiphilus	Bacteria	Pseudomonadota	Gammaproteobacteria	Pseudomonadales_A_650612	Halieaceae	Luminiphilus	6	narrow	0.000183389	CRT
ASV947	Archaea	Thermoplasmatota	Thermoplasmata	Marine_Group_II	Marine_Group_II	Marine_Group_II	Archaea	Thermoplasmatota	Poseidoniia	Poseidoniales	Thalassarchaeaceae	MGIIb-N1	5	narrow	0.000161009	CRT
ASV948	Bacteria	Proteobacteria	Alphaproteobacteria	Caulobacterales	Caulobacteraceae	Brevundimonas	Bacteria	Pseudomonadota	Alphaproteobacteria	Caulobacterales	Caulobacteraceae	Brevundimonas	6	narrow	0.000161456	CRT
ASV949	Bacteria	Proteobacteria	Gammaproteobacteria	Burkholderiales	Methylophilaceae	OM43_clade	Bacteria	Pseudomonadota	Gammaproteobacteria	Burkholderiales	Methylophilaceae	BACL14	7	intermediate	0.000168529	CRT
ASV950	Bacteria	Proteobacteria	Alphaproteobacteria	Caulobacterales	Caulobacteraceae	Brevundimonas	Bacteria	Pseudomonadota	Alphaproteobacteria	Caulobacterales	Caulobacteraceae	Brevundimonas	8	intermediate	0.000175679	CRT
ASV951	Bacteria	Bacteroidota	Bacteroidia	Sphingobacteriales	NS11-12_marine_group	NS11-12_marine_group	Bacteria	Bacteroidota	Bacteroidia	NA	NA	NA	8	intermediate	0.000181362	CRT
ASV952	Bacteria	Proteobacteria	Gammaproteobacteria	Cellvibrionales	Spongiibacteraceae	BD1-7_clade	Bacteria	Pseudomonadota	Gammaproteobacteria	Pseudomonadales_A_650612	NA	NA	6	narrow	0.000149027	CRT
ASV953	Bacteria	Bacteroidota	Bacteroidia	Flavobacteriales	Flavobacteriaceae	NS5_marine_group	Bacteria	Bacteroidota	Bacteroidia	Flavobacteriales_B_877923	Flavobacteriaceae	Marisimplicoccus	6	narrow	0.00016233	CRT
ASV954	Bacteria	Proteobacteria	Gammaproteobacteria	Pseudomonadales	Pseudomonadaceae	Pseudomonas	Bacteria	Pseudomonadota	Gammaproteobacteria	Pseudomonadales_A_650611	Pseudomonadaceae	Pseudomonas_E_648040	4	narrow	0.0001687	CRT
ASV955	Bacteria	Proteobacteria	Gammaproteobacteria	Cellvibrionales	Halieaceae	Luminiphilus	Bacteria	Pseudomonadota	Gammaproteobacteria	Pseudomonadales_A_650612	Halieaceae	Luminiphilus	7	intermediate	0.000155442	CRT
ASV956	Bacteria	Proteobacteria	Gammaproteobacteria	Tenderiales	Tenderiaceae	Candidatus_Tenderia	Bacteria	Pseudomonadota	Gammaproteobacteria	GCA-002705445_747616	GCA-002705445	NA	10	intermediate	0.000134104	CRT
ASV957	Bacteria	Proteobacteria	Alphaproteobacteria	Rhodobacterales	Rhodobacteraceae	Sulfitobacter	Bacteria	Pseudomonadota	Alphaproteobacteria	Rhodobacterales	Rhodobacteraceae	Sulfitobacter_E_490551	7	intermediate	0.00015333	CRT
ASV958	Bacteria	Proteobacteria	Alphaproteobacteria	Puniceispirillales	SAR116_clade	SAR116_clade	Bacteria	Pseudomonadota	Alphaproteobacteria	Puniceispirillales_A_508355	Puniceispirillaceae	HIMB100	6	narrow	0.000159931	CRT
ASV959	Bacteria	Actinobacteriota	Thermoleophilia	Gaiellales	uncultured	uncultured	Bacteria	Actinomycetota	Thermoleophilia	Miltoncostaeales	Miltoncostaeaceae	SYFI01	8	intermediate	0.000166191	CRT
ASV960	Bacteria	Proteobacteria	Gammaproteobacteria	Xanthomonadales	Xanthomonadaceae	Stenotrophomonas	Bacteria	Pseudomonadota	Gammaproteobacteria	Xanthomonadales	Xanthomonadaceae	Stenotrophomonas_A_615274	1	narrow	0.000129646	CRT
ASV961	Bacteria	Bacteroidota	Bacteroidia	Flavobacteriales	Flavobacteriaceae	uncultured	Bacteria	Bacteroidota	Bacteroidia	Flavobacteriales_B_877923	Flavobacteriaceae	UBA3478	6	narrow	0.000152982	CRT
ASV962	Bacteria	Proteobacteria	Alphaproteobacteria	Sphingomonadales	Sphingomonadaceae	Sphingomonas	Bacteria	Pseudomonadota	Alphaproteobacteria	Sphingomonadales	Sphingomonadaceae_486827	Sphingomonas_L_486704	7	intermediate	0.000195517	CRT
ASV963	Bacteria	Proteobacteria	Gammaproteobacteria	Oceanospirillales	Alcanivoracaceae1	Alcanivorax	Bacteria	Pseudomonadota	Gammaproteobacteria	Pseudomonadales_A_660905	Alcanivoracaceae	Alcanivorax	7	intermediate	0.000161107	CRT
ASV964	Bacteria	Planctomycetota	Planctomycetes	Pirellulales	Pirellulaceae	Blastopirellula	Bacteria	Planctomycetota	Planctomycetia	Pirellulales	Pirellulaceae	Mariniblastus	12	intermediate	0.000168041	CRT
ASV965	Bacteria	Proteobacteria	Alphaproteobacteria	Micavibrionales	uncultured	uncultured	Bacteria	Pseudomonadota	Alphaproteobacteria	Micavibrionales	Micavibrionaceae	TMED27	7	intermediate	0.000168783	CRT
ASV966	Bacteria	Bacteroidota	Bacteroidia	Flavobacteriales	Flavobacteriaceae	NS5_marine_group	Bacteria	Bacteroidota	Bacteroidia	Flavobacteriales_B_877923	Flavobacteriaceae	MS024-2A	7	intermediate	0.0001381	CRT
ASV967	Bacteria	Proteobacteria	Alphaproteobacteria	Caulobacterales	Caulobacteraceae	Brevundimonas	Bacteria	Pseudomonadota	Alphaproteobacteria	Caulobacterales	Caulobacteraceae	Brevundimonas	6	narrow	0.000147628	CRT
ASV968	Bacteria	Bacteroidota	Bacteroidia	Sphingobacteriales	NS11-12_marine_group	NS11-12_marine_group	Bacteria	Bacteroidota	Bacteroidia	NS11-12g_966746	UBA9320	NA	7	intermediate	0.000145479	CRT
ASV969	Bacteria	Proteobacteria	Alphaproteobacteria	Caulobacterales	Caulobacteraceae	Brevundimonas	Bacteria	Pseudomonadota	Alphaproteobacteria	Caulobacterales	Caulobacteraceae	Brevundimonas	6	narrow	0.000184971	CRT
ASV970	Bacteria	Proteobacteria	Alphaproteobacteria	Rhodobacterales	Rhodobacteraceae	NA	Bacteria	Pseudomonadota	Alphaproteobacteria	Rhodobacterales	Rhodobacteraceae	Ascidiaceihabitans	6	narrow	0.000132009	CRT
ASV971	Bacteria	Cyanobacteria	Cyanobacteriia	Synechococcales	Cyanobiaceae	Synechococcus_CC9902	Bacteria	Cyanobacteriota	Cyanobacteriia	PCC-6307	Cyanobiaceae	Parasynechococcus	6	narrow	0.000151791	CRT
ASV972	Bacteria	Bacteroidota	Bacteroidia	Flavobacteriales	Flavobacteriaceae	NS2b_marine_group	Bacteria	Bacteroidota	Bacteroidia	Flavobacteriales_B_877923	Flavobacteriaceae	MED-G13	7	intermediate	0.000148207	CRT
ASV973	Archaea	Thermoplasmatota	Thermoplasmata	Marine_Group_II	Marine_Group_II	Marine_Group_II	Archaea	Thermoplasmatota	Poseidoniia	Poseidoniales	Poseidoniaceae	Poseidonia	6	narrow	0.000165119	CRT
ASV974	Archaea	Thermoplasmatota	Thermoplasmata	Marine_Group_II	Marine_Group_II	Marine_Group_II	Archaea	Thermoplasmatota	Poseidoniia	Poseidoniales	Thalassarchaeaceae	MGIIb-N1	5	narrow	0.000149081	CRT
ASV975	Bacteria	Actinobacteriota	Acidimicrobiia	Microtrichales	Microtrichaceae	Sva0996_marine_group	Bacteria	Actinomycetota	Acidimicrobiia_401430	Acidimicrobiales	Aldehydirespiratoraceae	UBA11606	15	intermediate	0.000165222	CRT
ASV976	Bacteria	Proteobacteria	Gammaproteobacteria	Cellvibrionales	Porticoccaceae	Porticoccus	Bacteria	Pseudomonadota	Gammaproteobacteria	Pseudomonadales_A_650612	Porticoccaceae	Porticoccus	7	intermediate	0.000195141	CRT
ASV977	Bacteria	Proteobacteria	Gammaproteobacteria	Burkholderiales	Methylophilaceae	OM43_clade	Bacteria	Pseudomonadota	Gammaproteobacteria	Burkholderiales	Methylophilaceae	BACL14	9	intermediate	0.000159196	CRT
ASV978	Bacteria	Verrucomicrobiota	Verrucomicrobiae	Verrucomicrobiales	DEV007	DEV007	Bacteria	Verrucomicrobiota	Verrucomicrobiae	Verrucomicrobiales	DEV007	EC70	9	intermediate	0.000147246	CRT
ASV979	Bacteria	Proteobacteria	Alphaproteobacteria	Rhodobacterales	Rhodobacteraceae	Yoonia-Loktanella	Bacteria	Pseudomonadota	Alphaproteobacteria	Rhodobacterales	Rhodobacteraceae	Yoonia	6	narrow	0.000162258	CRT
ASV980	Bacteria	Proteobacteria	Gammaproteobacteria	Alteromonadales	Alteromonadaceae	Alteromonas	Bacteria	Pseudomonadota	Gammaproteobacteria	Enterobacterales_737866	Alteromonadaceae	Alteromonas_F_662371	4	narrow	0.000179736	CRT
ASV981	Bacteria	Chloroflexi	Dehalococcoidia	SAR202_clade	SAR202_clade	SAR202_clade	Bacteria	Chloroflexota	Dehalococcoidia	UBA1151	UBA1328	UBA1328	10	intermediate	0.000156001	CRT
ASV982	Bacteria	Proteobacteria	Alphaproteobacteria	Alphaproteobacteria_Incertae_Sedis	Unknown_Family	Acuticoccus	Bacteria	Pseudomonadota	Alphaproteobacteria	Rhizobiales_505101	Amorphaceae	Acuticoccus	9	intermediate	0.000165489	CRT
ASV983	Bacteria	Bacteroidota	Bacteroidia	Flavobacteriales	Flavobacteriaceae	NS5_marine_group	Bacteria	Bacteroidota	Bacteroidia	Flavobacteriales_B_877923	Flavobacteriaceae	NA	5	narrow	0.000152507	CRT
ASV984	Bacteria	Bacteroidota	Bacteroidia	Flavobacteriales	Flavobacteriaceae	Polaribacter	Bacteria	Bacteroidota	Bacteroidia	Flavobacteriales_B_877923	Flavobacteriaceae	Polaribacter_A	5	narrow	0.000172421	CRT
ASV985	Bacteria	Proteobacteria	Alphaproteobacteria	Caulobacterales	Caulobacteraceae	Brevundimonas	Bacteria	Pseudomonadota	Alphaproteobacteria	Caulobacterales	Caulobacteraceae	Brevundimonas	8	intermediate	0.000166511	CRT
ASV986	Bacteria	Proteobacteria	Gammaproteobacteria	Oceanospirillales	Litoricolaceae	Litoricola	Bacteria	Pseudomonadota	Gammaproteobacteria	Pseudomonadales_A_650715	Litorivicinaceae	HIMB30	7	intermediate	0.000148796	CRT
ASV987	Bacteria	Proteobacteria	Gammaproteobacteria	NA	NA	NA	Bacteria	Pseudomonadota	Gammaproteobacteria	UBA4486_603280	UBA4486_603277	UBA7359	7	intermediate	0.000139134	CRT
ASV988	Bacteria	Verrucomicrobiota	Verrucomicrobiae	Opitutales	Puniceicoccaceae	MB11C04_marine_group	Bacteria	Verrucomicrobiota	Verrucomicrobiae	Opitutales	MB11C04	MB11C04	8	intermediate	0.000156095	CRT
ASV989	Bacteria	Proteobacteria	Gammaproteobacteria	Oceanospirillales	Nitrincolaceae	uncultured	Bacteria	Pseudomonadota	Gammaproteobacteria	Enterobacterales_737866	Kangiellaceae	NA	6	narrow	0.000165334	CRT
ASV990	Bacteria	Proteobacteria	Alphaproteobacteria	SAR11_clade	Clade_III	Clade_III	Bacteria	Pseudomonadota	Alphaproteobacteria	Pelagibacterales	Pelagibacteraceae	HIMB114	5	narrow	0.000163973	CRT
ASV991	Bacteria	Proteobacteria	Gammaproteobacteria	KI89A_clade	KI89A_clade	KI89A_clade	Bacteria	Pseudomonadota	Gammaproteobacteria	Pseudomonadales_A_628887	Azotimanducaceae_A_628887	UBA4421	4	narrow	0.000126927	CRT
ASV992	Bacteria	Bacteroidota	Bacteroidia	Flavobacteriales	Cryomorphaceae	uncultured	Bacteria	Bacteroidota	Bacteroidia	Flavobacteriales_B_877923	TMED113	GCA-2718035	6	narrow	0.000158488	CRT
ASV993	Bacteria	Proteobacteria	Alphaproteobacteria	Sphingomonadales	Sphingomonadaceae	NA	Bacteria	Pseudomonadota	Alphaproteobacteria	Sphingomonadales	Sphingomonadaceae_486827	NA	8	intermediate	0.000166323	CRT
ASV994	Bacteria	Proteobacteria	Gammaproteobacteria	OM182_clade	OM182_clade	OM182_clade	Bacteria	Pseudomonadota	Gammaproteobacteria	Pseudomonadales_A_650716	Azotimanducaceae_A_650716	NA	6	narrow	0.000181932	CRT
ASV995	Bacteria	Planctomycetota	OM190	OM190	OM190	OM190	Bacteria	Planctomycetota	UBA1135	UBA2386	UBA2386	GCA-2684655	8	intermediate	0.000165688	CRT
ASV996	Bacteria	Bacteroidota	Bacteroidia	Flavobacteriales	Crocinitomicaceae	NA	Bacteria	Bacteroidota	Bacteroidia	Flavobacteriales_B_877923	Crocinitomicaceae	UBA4466	4	narrow	0.000190893	CRT
ASV997	Bacteria	Proteobacteria	Alphaproteobacteria	Kiloniellales	Kiloniellaceae	Tistlia	Bacteria	Pseudomonadota	Alphaproteobacteria	NA	NA	NA	10	intermediate	0.000148249	CRT
ASV998	Bacteria	Myxococcota	Polyangia	Nannocystales	Nannocystaceae	uncultured	Bacteria	Myxococcota_A_473307	Polyangia_463783	Nannocystales	NA	NA	9	intermediate	0.000155237	CRT
ASV999	Bacteria	Bacteroidota	Bacteroidia	Cytophagales	Cyclobacteriaceae	Roseivirga	Bacteria	Bacteroidota	Bacteroidia	Cytophagales_B	Cyclobacteriaceae	Roseivirga	5	narrow	0.000167458	CRT
ASV1000	Bacteria	Proteobacteria	Gammaproteobacteria	Cellvibrionales	Porticoccaceae	Porticoccus	Bacteria	Pseudomonadota	Gammaproteobacteria	Pseudomonadales_A_650612	Porticoccaceae	NA	6	narrow	0.000120266	CRT
ASV1001	Archaea	Thermoplasmatota	Thermoplasmata	Marine_Group_II	Marine_Group_II	Marine_Group_II	Archaea	Thermoplasmatota	Poseidoniia	Poseidoniales	Thalassarchaeaceae	MGIIb-N1	6	narrow	0.000151325	CRT
ASV1002	Bacteria	Bacteroidota	Bacteroidia	Flavobacteriales	Flavobacteriaceae	NS5_marine_group	Bacteria	Bacteroidota	Bacteroidia	Flavobacteriales_B_877923	Flavobacteriaceae	MS024-2A	6	narrow	0.000115051	CRT
ASV1003	Bacteria	Bacteroidota	Bacteroidia	Chitinophagales	Saprospiraceae	uncultured	Bacteria	Bacteroidota	Bacteroidia	Chitinophagales	Saprospiraceae	UBA1994	8	intermediate	0.000119669	CRT
ASV1004	Bacteria	Proteobacteria	Gammaproteobacteria	Cellvibrionales	Porticoccaceae	SAR92_clade	Bacteria	Pseudomonadota	Gammaproteobacteria	Pseudomonadales_A_650612	Porticoccaceae	TMED48	6	narrow	0.000122921	CRT
ASV1005	Bacteria	Bacteroidota	Bacteroidia	Flavobacteriales	Flavobacteriaceae	NS5_marine_group	Bacteria	Bacteroidota	Bacteroidia	Flavobacteriales_B_877923	Flavobacteriaceae	UBA8316	9	intermediate	0.000135744	CRT
ASV1006	Bacteria	Proteobacteria	Alphaproteobacteria	Parvibaculales	PS1_clade	PS1_clade	Bacteria	Pseudomonadota	Alphaproteobacteria	Parvibaculales	RS24	UBA7378	5	narrow	0.000131412	CRT
ASV1007	Bacteria	Campilobacterota	Campylobacteria	Campylobacterales	Arcobacteraceae	Arcobacter	Bacteria	Campylobacterota_A	Campylobacteria	Campylobacterales	Arcobacteraceae	Aliarcobacter_475806	8	intermediate	0.000190073	CRT
ASV1008	Bacteria	Proteobacteria	Gammaproteobacteria	Salinisphaerales	Solimonadaceae	Hydrocarboniphaga	Bacteria	Pseudomonadota	Gammaproteobacteria	Nevskiales	Nevskiaceae	Hydrocarboniphaga	6	narrow	0.00014568	CRT
ASV1009	Bacteria	Planctomycetota	Planctomycetes	Pirellulales	Pirellulaceae	Rubripirellula	Bacteria	Planctomycetota	Planctomycetia	Pirellulales	Pirellulaceae	Rubripirellula	7	intermediate	0.000141186	CRT
ASV1010	Bacteria	Proteobacteria	Alphaproteobacteria	Alphaproteobacteria_Incertae_Sedis	Unknown_Family	Acuticoccus	Bacteria	Pseudomonadota	Alphaproteobacteria	Rhizobiales_505101	Amorphaceae	Acuticoccus	8	intermediate	0.000185855	CRT
ASV1011	Bacteria	Bacteroidota	Bacteroidia	Flavobacteriales	Flavobacteriaceae	Polaribacter	Bacteria	Bacteroidota	Bacteroidia	Flavobacteriales_B_877923	Flavobacteriaceae	Polaribacter_A	5	narrow	0.000158429	CRT
ASV1012	Bacteria	Bacteroidota	Bacteroidia	Flavobacteriales	Flavobacteriaceae	NS4_marine_group	Bacteria	Bacteroidota	Bacteroidia	Flavobacteriales_B_877923	Flavobacteriaceae	MAG-121220-bin8	6	narrow	0.000161167	CRT
ASV1013	Bacteria	Actinobacteriota	Actinobacteria	Micrococcales	Microbacteriaceae	Candidatus_Aquiluna	Bacteria	Actinomycetota	Actinomycetes	Actinomycetales	Microbacteriaceae	Aquiluna	8	intermediate	0.000140068	CRT
ASV1014	Bacteria	Proteobacteria	Gammaproteobacteria	Alteromonadales	Alteromonadaceae	uncultured	Bacteria	Pseudomonadota	Gammaproteobacteria	Enterobacterales_737866	Alteromonadaceae	Paraneptunicella	1	narrow	0.000153592	CRT
ASV1015	Bacteria	Proteobacteria	Gammaproteobacteria	Xanthomonadales	Xanthomonadaceae	Stenotrophomonas	Bacteria	Pseudomonadota	Gammaproteobacteria	Xanthomonadales	Xanthomonadaceae	Stenotrophomonas_A_615274	5	narrow	0.000158484	CRT
ASV1016	Bacteria	Chloroflexi	Dehalococcoidia	SAR202_clade	SAR202_clade	SAR202_clade	Bacteria	Chloroflexota	Dehalococcoidia	UBA1151	UBA1328	UBA1328	9	intermediate	0.000136163	CRT
ASV1017	Bacteria	Bacteroidota	Bacteroidia	Flavobacteriales	Flavobacteriaceae	Winogradskyella	Bacteria	Bacteroidota	Bacteroidia	Flavobacteriales_B_877923	Flavobacteriaceae	Winogradskyella	7	intermediate	0.000130834	CRT
ASV1018	Bacteria	Proteobacteria	Alphaproteobacteria	Sphingomonadales	Sphingomonadaceae	Novosphingobium	Bacteria	Pseudomonadota	Alphaproteobacteria	Sphingomonadales	Sphingomonadaceae_486827	Novosphingobium	4	narrow	0.000133322	CRT
ASV1019	Bacteria	Proteobacteria	Alphaproteobacteria	Caulobacterales	Hyphomonadaceae	Hellea	Bacteria	Pseudomonadota	Alphaproteobacteria	Caulobacterales	Maricaulaceae	Hellea	6	narrow	0.00017415	CRT
ASV1020	Archaea	Thermoplasmatota	Thermoplasmata	Marine_Group_II	Marine_Group_II	Marine_Group_II	Archaea	Thermoplasmatota	Poseidoniia	Poseidoniales	Poseidoniaceae	Poseidonia	5	narrow	0.000132954	CRT
ASV1021	Bacteria	Proteobacteria	Alphaproteobacteria	Rickettsiales	S25-593	S25-593	Bacteria	Pseudomonadota	Alphaproteobacteria	TMED127	TMED127	TMED13	7	intermediate	0.000124098	CRT
ASV1022	Bacteria	Proteobacteria	Alphaproteobacteria	Sphingomonadales	Sphingomonadaceae	Sphingopyxis	Bacteria	Pseudomonadota	Alphaproteobacteria	Sphingomonadales	Sphingomonadaceae_486827	Sphingopyxis_485592	7	intermediate	0.000132924	CRT
ASV1023	Bacteria	Bacteroidota	Bacteroidia	Flavobacteriales	Flavobacteriaceae	uncultured	Bacteria	Bacteroidota	Bacteroidia	Flavobacteriales_B_877923	Flavobacteriaceae	BACL21	7	intermediate	0.000125169	CRT
ASV1024	Bacteria	Proteobacteria	Alphaproteobacteria	Rhizobiales	Devosiaceae	Devosia	Bacteria	Pseudomonadota	Alphaproteobacteria	Rhizobiales_505101	Devosiaceae	Devosia_A_502124	7	intermediate	0.000162545	CRT
ASV1025	Bacteria	Bacteroidota	Bacteroidia	Flavobacteriales	Flavobacteriaceae	NS5_marine_group	Bacteria	Bacteroidota	Bacteroidia	Flavobacteriales_B_877923	Flavobacteriaceae	Marisimplicoccus	5	narrow	0.000144197	CRT
ASV1026	Bacteria	Bacteroidota	Bacteroidia	Flavobacteriales	Flavobacteriaceae	NS5_marine_group	Bacteria	Bacteroidota	Bacteroidia	Flavobacteriales_B_877923	Flavobacteriaceae	Marisimplicoccus	7	intermediate	0.000144739	CRT
ASV1027	Bacteria	Bacteroidota	Bacteroidia	Cytophagales	Cyclobacteriaceae	Roseivirga	Bacteria	Bacteroidota	Bacteroidia	Cytophagales_B	Cyclobacteriaceae	Roseivirga	4	narrow	0.000150575	CRT
ASV1028	Bacteria	Proteobacteria	Alphaproteobacteria	Sphingomonadales	Sphingomonadaceae	NA	Bacteria	Pseudomonadota	Alphaproteobacteria	Sphingomonadales	Sphingomonadaceae_486827	NA	7	intermediate	0.000140193	CRT
ASV1029	Bacteria	Proteobacteria	Gammaproteobacteria	Cellvibrionales	Halieaceae	Halioglobus	Bacteria	Pseudomonadota	Gammaproteobacteria	Pseudomonadales_A_650612	Halieaceae	NA	5	narrow	0.000156272	CRT
ASV1030	Bacteria	Cyanobacteria	Cyanobacteriia	Synechococcales	Cyanobiaceae	Cyanobium_PCC-6307	Bacteria	Cyanobacteriota	Cyanobacteriia	PCC-6307	Cyanobiaceae	Vulcanococcus	7	intermediate	0.000143125	CRT
ASV1031	Bacteria	Bacteroidota	Bacteroidia	Flavobacteriales	Flavobacteriaceae	NS5_marine_group	Bacteria	Bacteroidota	Bacteroidia	Flavobacteriales_B_877923	Flavobacteriaceae	UBA8316	6	narrow	0.000142521	CRT
ASV1032	Bacteria	Proteobacteria	Gammaproteobacteria	Burkholderiales	Comamonadaceae	RS62_marine_group	Bacteria	Pseudomonadota	Gammaproteobacteria	Burkholderiales	Burkholderiaceae_A_595421	RS62	5	narrow	0.000118385	CRT
ASV1033	Bacteria	Bacteroidota	Bacteroidia	Flavobacteriales	NS9_marine_group	NS9_marine_group	Bacteria	Bacteroidota	Bacteroidia	Flavobacteriales_B_877923	BACL11	NA	7	intermediate	0.000148429	CRT
ASV1034	Bacteria	Proteobacteria	Gammaproteobacteria	SAR86_clade	SAR86_clade	SAR86_clade	Bacteria	Pseudomonadota	Gammaproteobacteria	SAR86_747617	D2472	MED-G82	6	narrow	0.000148487	CRT
ASV1035	Bacteria	NA	NA	NA	NA	NA	Bacteria	Pseudomonadota	Alphaproteobacteria	Rickettsiales	Mitochondria	NA	11	intermediate	0.000135541	CRT
ASV1036	Bacteria	Proteobacteria	Gammaproteobacteria	Oceanospirillales	Litoricolaceae	Litoricola	Bacteria	Pseudomonadota	Gammaproteobacteria	Pseudomonadales_A_650715	Litorivicinaceae	HIMB30	9	intermediate	0.000141147	CRT
ASV1037	Bacteria	Proteobacteria	Gammaproteobacteria	Cellvibrionales	Halieaceae	OM60(NOR5)_clade	Bacteria	Pseudomonadota	Gammaproteobacteria	Pseudomonadales_A_650612	Halieaceae	Luminiphilus	5	narrow	0.00013302	CRT
ASV1038	Bacteria	Proteobacteria	Gammaproteobacteria	Alteromonadales	Alteromonadaceae	Rheinheimera	Bacteria	Pseudomonadota	Gammaproteobacteria	Enterobacterales_737866	Alteromonadaceae	Pararheinheimera	3	narrow	0.00013336	CRT
ASV1039	Bacteria	Proteobacteria	Gammaproteobacteria	SAR86_clade	SAR86_clade	SAR86_clade	Bacteria	Pseudomonadota	Gammaproteobacteria	SAR86_747617	TMED112	TMED112	6	narrow	0.000147297	CRT
ASV1040	Bacteria	Proteobacteria	Alphaproteobacteria	Rhodobacterales	Rhodobacteraceae	NA	Bacteria	Pseudomonadota	Alphaproteobacteria	Rhodobacterales	Rhodobacteraceae	NA	8	intermediate	0.000177089	CRT
ASV1041	Archaea	Thermoplasmatota	Thermoplasmata	Marine_Group_II	Marine_Group_II	Marine_Group_II	Archaea	Thermoplasmatota	Poseidoniia	Poseidoniales	Poseidoniaceae	MGIIa-L1_1279	5	narrow	0.00016412	CRT
ASV1042	Bacteria	Bacteroidota	Bacteroidia	Flavobacteriales	Flavobacteriaceae	uncultured	Bacteria	Bacteroidota	Bacteroidia	Flavobacteriales_B_877923	Flavobacteriaceae	UBA3478	5	narrow	0.000133849	CRT
ASV1043	Bacteria	Proteobacteria	Alphaproteobacteria	SAR11_clade	Clade_III	Clade_III	Bacteria	Pseudomonadota	Alphaproteobacteria	Pelagibacterales	Pelagibacteraceae	HIMB114	5	narrow	0.00013915	CRT
ASV1044	Bacteria	Actinobacteriota	Acidimicrobiia	Microtrichales	Microtrichaceae	Sva0996_marine_group	Bacteria	Actinomycetota	Acidimicrobiia_401430	Acidimicrobiales	UBA8592	UBA8592	10	intermediate	0.000137912	CRT
ASV1045	Bacteria	Proteobacteria	Gammaproteobacteria	Ectothiorhodospirales	Ectothiorhodospiraceae	uncultured	Bacteria	Pseudomonadota	Gammaproteobacteria	GCA-002705445_740138	GCA-002716945	GCA-2720195	7	intermediate	0.000126177	CRT
ASV1046	Bacteria	Verrucomicrobiota	Verrucomicrobiae	Verrucomicrobiales	DEV007	DEV007	Bacteria	Verrucomicrobiota	Verrucomicrobiae	Verrucomicrobiales	DEV007	EC70	7	intermediate	0.000134126	CRT
ASV1047	Bacteria	Proteobacteria	Alphaproteobacteria	Rhodobacterales	Rhodobacteraceae	NA	Bacteria	Pseudomonadota	Alphaproteobacteria	Rhodobacterales	Rhodobacteraceae	MED-G52	6	narrow	0.000151537	CRT
ASV1048	Bacteria	Proteobacteria	Alphaproteobacteria	SAR11_clade	Clade_III	Clade_III	Bacteria	Pseudomonadota	Alphaproteobacteria	Pelagibacterales	Pelagibacteraceae	IMCC9063	7	intermediate	0.000132438	CRT
ASV1049	Bacteria	Bacteroidota	Bacteroidia	Flavobacteriales	Flavobacteriaceae	NS5_marine_group	Bacteria	Bacteroidota	Bacteroidia	Flavobacteriales_B_877923	Flavobacteriaceae	Marisimplicoccus	7	intermediate	0.000132534	CRT
ASV1050	Bacteria	Bacteroidota	Bacteroidia	Flavobacteriales	Flavobacteriaceae	NS5_marine_group	Bacteria	Bacteroidota	Bacteroidia	Flavobacteriales_B_877923	Flavobacteriaceae	Marisimplicoccus	7	intermediate	0.000140284	CRT
ASV1051	Bacteria	Bacteroidota	Bacteroidia	Flavobacteriales	Flavobacteriaceae	uncultured	Bacteria	Bacteroidota	Bacteroidia	Flavobacteriales_B_877923	Flavobacteriaceae	BACL21	8	intermediate	0.000126947	CRT
ASV1052	Bacteria	Proteobacteria	Alphaproteobacteria	Rickettsiales	SM2D12	SM2D12	Bacteria	Pseudomonadota	Alphaproteobacteria	Rs-D84_512864	NA	NA	8	intermediate	0.000136158	CRT
ASV1053	Bacteria	Actinobacteriota	Actinobacteria	Micrococcales	Microbacteriaceae	Microbacterium	Bacteria	Actinomycetota	Actinomycetes	Actinomycetales	Microbacteriaceae	Microbacterium_A_383321	7	intermediate	0.000134183	CRT
ASV1054	Bacteria	Proteobacteria	Alphaproteobacteria	Sphingomonadales	Sphingomonadaceae	Sphingopyxis	Bacteria	Pseudomonadota	Alphaproteobacteria	Sphingomonadales	Sphingomonadaceae_486827	Sphingopyxis_485592	7	intermediate	0.000156436	CRT
ASV1055	Bacteria	Verrucomicrobiota	Verrucomicrobiae	Verrucomicrobiales	DEV007	DEV007	Bacteria	Verrucomicrobiota	Verrucomicrobiae	Verrucomicrobiales	DEV007	EC70	7	intermediate	0.000135509	CRT
ASV1056	Archaea	Thermoplasmatota	Thermoplasmata	Marine_Group_II	Marine_Group_II	Marine_Group_II	Archaea	Thermoplasmatota	Poseidoniia	Poseidoniales	Poseidoniaceae	Poseidonia	5	narrow	0.000137501	CRT
ASV1057	Bacteria	Bacteroidota	Bacteroidia	Sphingobacteriales	NS11-12_marine_group	NS11-12_marine_group	Bacteria	Bacteroidota	Bacteroidia	NA	NA	NA	7	intermediate	0.000143901	CRT
ASV1058	Bacteria	Proteobacteria	Gammaproteobacteria	Methylococcales	Cycloclasticaceae	Cycloclasticus	Bacteria	Pseudomonadota	Gammaproteobacteria	Methylococcales	Cycloclasticaceae	Cycloclasticus	6	narrow	0.000138846	CRT
ASV1059	Bacteria	Proteobacteria	Alphaproteobacteria	Sphingomonadales	Sphingomonadaceae	NA	Bacteria	Pseudomonadota	Alphaproteobacteria	Sphingomonadales	Sphingomonadaceae_486827	NA	6	narrow	0.000132298	CRT
ASV1060	Bacteria	Proteobacteria	Alphaproteobacteria	Sphingomonadales	Sphingomonadaceae	Sphingomonas	Bacteria	Pseudomonadota	Alphaproteobacteria	Sphingomonadales	Sphingomonadaceae_486827	Sphingomonas_L_486704	7	intermediate	0.000154719	CRT
ASV1061	Bacteria	Proteobacteria	Gammaproteobacteria	Ga0077536	Ga0077536	Ga0077536	Bacteria	Pseudomonadota	Gammaproteobacteria	Immundisolibacterales	Immundisolibacteraceae	Immundisolibacter	10	intermediate	0.000139991	CRT
ASV1062	Bacteria	Dadabacteria	Dadabacteriia	Dadabacteriales	Dadabacteriales	Dadabacteriales	Bacteria	Desulfobacterota_D	UBA1144	UBA1144	UBA1144	TMED126	10	intermediate	0.000142802	CRT
ASV1063	Bacteria	Bacteroidota	Bacteroidia	Flavobacteriales	Flavobacteriaceae	NS5_marine_group	Bacteria	Bacteroidota	Bacteroidia	Flavobacteriales_B_877923	Flavobacteriaceae	UBA8316	6	narrow	0.000131453	CRT
ASV1064	Bacteria	Proteobacteria	Gammaproteobacteria	Cellvibrionales	Halieaceae	OM60(NOR5)_clade	Bacteria	Pseudomonadota	Gammaproteobacteria	Pseudomonadales_A_650612	Halieaceae	Luminiphilus	4	narrow	0.000120141	CRT
ASV1065	Bacteria	Actinobacteriota	Actinobacteria	Micrococcales	Microbacteriaceae	Candidatus_Aquiluna	Bacteria	Actinomycetota	Actinomycetes	Actinomycetales	Microbacteriaceae	Aquiluna	8	intermediate	0.000143723	CRT
ASV1066	Bacteria	Bacteroidota	Bacteroidia	Flavobacteriales	Flavobacteriaceae	uncultured	Bacteria	Bacteroidota	Bacteroidia	Flavobacteriales_B_877923	Flavobacteriaceae	Pseudotenacibaculum	4	narrow	0.000159511	CRT
ASV1067	Bacteria	Proteobacteria	Alphaproteobacteria	Caulobacterales	Caulobacteraceae	Brevundimonas	Bacteria	Pseudomonadota	Alphaproteobacteria	Caulobacterales	Caulobacteraceae	Brevundimonas	6	narrow	0.000117632	CRT
ASV1068	Bacteria	Proteobacteria	Gammaproteobacteria	Nitrosococcales	Methylophagaceae	uncultured	Bacteria	Pseudomonadota	Gammaproteobacteria	Nitrosococcales	Methylophagaceae	NA	5	narrow	0.000117443	CRT
ASV1069	Bacteria	Proteobacteria	Alphaproteobacteria	Rhodobacterales	Rhodobacteraceae	NA	Bacteria	Pseudomonadota	Alphaproteobacteria	Rhodobacterales	Rhodobacteraceae	MED-G52	6	narrow	0.000128364	CRT
ASV1070	Bacteria	Proteobacteria	Gammaproteobacteria	Oceanospirillales	Litoricolaceae	Litoricola	Bacteria	Pseudomonadota	Gammaproteobacteria	Pseudomonadales_A_650715	Litorivicinaceae	HIMB30	6	narrow	0.0001304	CRT
ASV1071	Bacteria	Proteobacteria	Gammaproteobacteria	Pseudomonadales	Moraxellaceae	Psychrobacter	Bacteria	Pseudomonadota	Gammaproteobacteria	Pseudomonadales_A_660879	Moraxellaceae	Psychrobacter	4	narrow	0.000118576	CRT
ASV1072	Bacteria	Proteobacteria	Alphaproteobacteria	Rhodospirillales	Thalassospiraceae	Thalassospira	Bacteria	Pseudomonadota	Alphaproteobacteria	Rhodospirillales_A_505895	Thalassospiraceae	Thalassospira	7	intermediate	0.000138008	CRT
ASV1073	Bacteria	Proteobacteria	Alphaproteobacteria	Rickettsiales	SM2D12	SM2D12	Bacteria	Pseudomonadota	Alphaproteobacteria	Rs-D84_512864	NA	NA	6	narrow	0.000132813	CRT
ASV1074	Bacteria	Proteobacteria	Gammaproteobacteria	Cellvibrionales	Halieaceae	OM60(NOR5)_clade	Bacteria	Pseudomonadota	Gammaproteobacteria	Pseudomonadales_A_650612	Halieaceae	Luminiphilus	6	narrow	0.000121441	CRT
ASV1075	Bacteria	Proteobacteria	Alphaproteobacteria	Rhodospirillales	Rhodospirillaceae	Novispirillum	Bacteria	Pseudomonadota	Alphaproteobacteria	Rhodospirillales_A_505895	Rhodospirillaceae	Novispirillum	1	narrow	0.00014564	CRT
ASV1076	Bacteria	Proteobacteria	Alphaproteobacteria	Sphingomonadales	Sphingomonadaceae	Blastomonas	Bacteria	Pseudomonadota	Alphaproteobacteria	Sphingomonadales	Sphingomonadaceae_486827	Blastomonas_485421	7	intermediate	0.000149549	CRT
ASV1077	Bacteria	Proteobacteria	Alphaproteobacteria	Sphingomonadales	Sphingomonadaceae	Novosphingobium	Bacteria	Pseudomonadota	Alphaproteobacteria	Sphingomonadales	Sphingomonadaceae_486827	Novosphingobium	4	narrow	0.000119514	CRT
ASV1078	Bacteria	Proteobacteria	Gammaproteobacteria	Oceanospirillales	Pseudohongiellaceae	Pseudohongiella	Bacteria	Pseudomonadota	Gammaproteobacteria	Pseudomonadales_A_650612	Pseudohongiellaceae	UBA9145	5	narrow	0.000137325	CRT
ASV1079	Bacteria	SAR324_clade(Marine_group_B)	SAR324_clade(Marine_group_B)	SAR324_clade(Marine_group_B)	SAR324_clade(Marine_group_B)	SAR324_clade(Marine_group_B)	Bacteria	SAR324	SAR324	SAR324	NAC60-12	JCVI-SCAAA005	8	intermediate	0.000128252	CRT
ASV1080	Bacteria	Bacteroidota	Bacteroidia	Flavobacteriales	Cryomorphaceae	uncultured	Bacteria	Bacteroidota	Bacteroidia	Flavobacteriales_B_877923	Schleiferiaceae	UBA10364	4	narrow	0.000118856	CRT
ASV1081	Bacteria	Proteobacteria	Gammaproteobacteria	SAR86_clade	SAR86_clade	SAR86_clade	Bacteria	Pseudomonadota	Gammaproteobacteria	SAR86_747617	D2472	MED-G82	7	intermediate	0.000136064	CRT
ASV1082	Bacteria	Bacteroidota	Bacteroidia	Flavobacteriales	Crocinitomicaceae	Salinirepens	Bacteria	Bacteroidota	Bacteroidia	Flavobacteriales_B_877923	Crocinitomicaceae	UBA4466	8	intermediate	0.000131058	CRT
ASV1083	Bacteria	Proteobacteria	Gammaproteobacteria	Cellvibrionales	Spongiibacteraceae	BD1-7_clade	Bacteria	Pseudomonadota	Gammaproteobacteria	Pseudomonadales_A_650612	NA	NA	4	narrow	0.000120771	CRT
ASV1084	Bacteria	Verrucomicrobiota	Verrucomicrobiae	Pedosphaerales	Pedosphaeraceae	SCGC_AAA164-E04	Bacteria	Verrucomicrobiota	Verrucomicrobiae	Limisphaerales	AAA164-E04	AAA164-E04	11	intermediate	0.00013145	CRT
ASV1085	Bacteria	Proteobacteria	Gammaproteobacteria	Cellvibrionales	Spongiibacteraceae	BD1-7_clade	Bacteria	Pseudomonadota	Gammaproteobacteria	Pseudomonadales_A_650612	NA	NA	5	narrow	0.00014838	CRT
ASV1086	Bacteria	Proteobacteria	Gammaproteobacteria	NA	NA	NA	Bacteria	Pseudomonadota	Gammaproteobacteria	UBA4486_603280	UBA4486_603277	UBA7359	6	narrow	0.000119068	CRT
ASV1087	Bacteria	Proteobacteria	Alphaproteobacteria	SAR11_clade	Clade_I	Clade_Ia	Bacteria	Pseudomonadota	Alphaproteobacteria	Pelagibacterales	Pelagibacteraceae	Pelagibacter_A_533952	7	intermediate	0.000136817	CRT
ASV1088	Bacteria	Verrucomicrobiota	Verrucomicrobiae	Opitutales	Puniceicoccaceae	MB11C04_marine_group	Bacteria	Verrucomicrobiota	Verrucomicrobiae	Opitutales	MB11C04	MB11C04	6	narrow	0.00011799	CRT
ASV1089	Bacteria	Proteobacteria	Alphaproteobacteria	Rhodobacterales	Rhodobacteraceae	Marivita	Bacteria	Pseudomonadota	Alphaproteobacteria	Rhodobacterales	Rhodobacteraceae	Marivita_489222	6	narrow	0.000139881	CRT
ASV1090	Bacteria	Cyanobacteria	Cyanobacteriia	Synechococcales	Cyanobiaceae	Cyanobium_PCC-6307	Bacteria	Cyanobacteriota	Cyanobacteriia	PCC-6307	Cyanobiaceae	Vulcanococcus	4	narrow	0.000117126	CRT
ASV1091	Bacteria	Bacteroidota	Bacteroidia	Flavobacteriales	Flavobacteriaceae	uncultured	Bacteria	Bacteroidota	Bacteroidia	Flavobacteriales_B_877923	Flavobacteriaceae	Pseudotenacibaculum	7	intermediate	0.000120709	CRT
ASV1092	Bacteria	Proteobacteria	Gammaproteobacteria	Cellvibrionales	Halieaceae	OM60(NOR5)_clade	Bacteria	Pseudomonadota	Gammaproteobacteria	Pseudomonadales_A_650612	Halieaceae	Luminiphilus	7	intermediate	0.000125339	CRT
ASV1093	Bacteria	Proteobacteria	Alphaproteobacteria	SAR11_clade	Clade_III	Clade_III	Bacteria	Pseudomonadota	Alphaproteobacteria	Pelagibacterales	Pelagibacteraceae	HIMB114	5	narrow	0.000127998	CRT
ASV1094	Bacteria	Bacteroidota	Bacteroidia	Flavobacteriales	Cryomorphaceae	uncultured	Bacteria	Bacteroidota	Bacteroidia	Flavobacteriales_B_877923	Schleiferiaceae	UBA10364	8	intermediate	0.000134564	CRT
ASV1095	Bacteria	Bacteroidota	Bacteroidia	Sphingobacteriales	NS11-12_marine_group	NS11-12_marine_group	Bacteria	Bacteroidota	Bacteroidia	NS11-12g_966746	UBA9320	NA	6	narrow	0.000128841	CRT
ASV1096	Bacteria	Proteobacteria	Alphaproteobacteria	Caulobacterales	Caulobacteraceae	Brevundimonas	Bacteria	Pseudomonadota	Alphaproteobacteria	Caulobacterales	Caulobacteraceae	Brevundimonas	6	narrow	0.00014775	CRT
ASV1097	Bacteria	Proteobacteria	Gammaproteobacteria	Oceanospirillales	Nitrincolaceae	uncultured	Bacteria	Pseudomonadota	Gammaproteobacteria	Enterobacterales_737866	Kangiellaceae	NA	6	narrow	0.000120663	CRT
ASV1098	Bacteria	Proteobacteria	Alphaproteobacteria	Rhizobiales	Devosiaceae	Devosia	Bacteria	Pseudomonadota	Alphaproteobacteria	Rhizobiales_505101	Devosiaceae	Devosia_A_502124	6	narrow	0.000139706	CRT
ASV1099	Bacteria	Actinobacteriota	Acidimicrobiia	Microtrichales	Microtrichaceae	Sva0996_marine_group	Bacteria	Actinomycetota	Acidimicrobiia_401430	Acidimicrobiales	Aldehydirespiratoraceae	UBA11606	14	intermediate	0.000129156	CRT
ASV1100	Bacteria	Cyanobacteria	Vampirivibrionia	Obscuribacterales	Obscuribacteraceae	Candidatus_Obscuribacter	Bacteria	Cyanobacteriota	Vampirovibrionia	Obscuribacterales	Obscuribacteraceae	Obscuribacter	6	narrow	0.000122926	CRT
ASV1101	Bacteria	Proteobacteria	Alphaproteobacteria	Kordiimonadales	Kordiimonadaceae	Kordiimonas	Bacteria	Pseudomonadota	Alphaproteobacteria	Sphingomonadales	Kordiimonadaceae	Kordiimonas	3	narrow	0.000141793	CRT
ASV1102	Bacteria	Actinobacteriota	Thermoleophilia	Gaiellales	uncultured	uncultured	Bacteria	Actinomycetota	Thermoleophilia	Miltoncostaeales	Miltoncostaeaceae	SYFI01	9	intermediate	0.000129203	CRT
ASV1103	Bacteria	Planctomycetota	OM190	OM190	OM190	OM190	Bacteria	Planctomycetota	Planctomycetia	Pirellulales	Pirellulaceae	Rubripirellula	8	intermediate	0.000128874	CRT
ASV1104	Bacteria	Bacteroidota	Bacteroidia	Sphingobacteriales	NS11-12_marine_group	NS11-12_marine_group	Bacteria	Bacteroidota	Bacteroidia	NS11-12g_966746	UBA9320	UBA9320	6	narrow	0.000103788	CRT
ASV1105	Bacteria	Bacteroidota	Bacteroidia	Flavobacteriales	Cryomorphaceae	uncultured	Bacteria	Bacteroidota	Bacteroidia	Flavobacteriales_B_877923	Schleiferiaceae	UBA10364	4	narrow	0.00014953	CRT
ASV1106	Bacteria	Proteobacteria	Alphaproteobacteria	Alphaproteobacteria_Incertae_Sedis	Unknown_Family	Acuticoccus	Bacteria	Pseudomonadota	Alphaproteobacteria	Rhizobiales_505101	Amorphaceae	Acuticoccus	8	intermediate	0.000121663	CRT
ASV1107	Bacteria	Proteobacteria	Alphaproteobacteria	Rhizobiales	Methylopilaceae	Methylopila	Bacteria	Pseudomonadota	Alphaproteobacteria	Rhizobiales_505101	Methylopilaceae	Methylopila_502230	7	intermediate	0.000155117	CRT
ASV1108	Bacteria	Campilobacterota	Campylobacteria	Campylobacterales	Arcobacteraceae	uncultured	Bacteria	Campylobacterota_A	Campylobacteria	Campylobacterales	Arcobacteraceae	Poseidonibacter	4	narrow	0.000129472	CRT
ASV1109	Bacteria	Bacteroidota	Bacteroidia	Flavobacteriales	Flavobacteriaceae	NS5_marine_group	Bacteria	Bacteroidota	Bacteroidia	Flavobacteriales_B_877923	Flavobacteriaceae	UBA8316	5	narrow	0.000122174	CRT
ASV1110	Bacteria	Proteobacteria	Gammaproteobacteria	SAR86_clade	SAR86_clade	SAR86_clade	Bacteria	Pseudomonadota	Gammaproteobacteria	SAR86_747617	TMED112	TMED112	6	narrow	0.000122201	CRT
ASV1111	Bacteria	Proteobacteria	Alphaproteobacteria	Caulobacterales	Caulobacteraceae	Brevundimonas	Bacteria	Pseudomonadota	Alphaproteobacteria	Caulobacterales	Caulobacteraceae	Brevundimonas	7	intermediate	0.000125618	CRT
ASV1112	Bacteria	Bacteroidota	Bacteroidia	Flavobacteriales	NS9_marine_group	NS9_marine_group	Bacteria	Bacteroidota	Bacteroidia	Flavobacteriales_B_877923	UA16	NA	4	narrow	0.000117879	CRT
ASV1113	Bacteria	Actinobacteriota	Actinobacteria	Micrococcales	Microbacteriaceae	Microbacterium	Bacteria	Actinomycetota	Actinomycetes	Actinomycetales	Microbacteriaceae	Microbacterium_A_383321	7	intermediate	0.000130087	CRT
ASV1114	Bacteria	Bacteroidota	Bacteroidia	Flavobacteriales	Flavobacteriaceae	NA	Bacteria	Bacteroidota	Bacteroidia	Flavobacteriales_B_877923	Flavobacteriaceae	NA	3	narrow	0.000133767	CRT
ASV1115	Bacteria	Chloroflexi	Dehalococcoidia	SAR202_clade	SAR202_clade	SAR202_clade	Bacteria	Chloroflexota	Dehalococcoidia	UBA1151	UBA1328	UBA1328	8	intermediate	0.000127397	CRT
ASV1116	Bacteria	Proteobacteria	Gammaproteobacteria	OM182_clade	OM182_clade	OM182_clade	Bacteria	Pseudomonadota	Gammaproteobacteria	Pseudomonadales_A_650716	Azotimanducaceae_A_650716	NA	5	narrow	0.000119584	CRT
ASV1117	Bacteria	Bacteroidota	Bacteroidia	Flavobacteriales	Cryomorphaceae	uncultured	Bacteria	Bacteroidota	Bacteroidia	Flavobacteriales_B_877923	Schleiferiaceae	UBA10364	5	narrow	0.000128558	CRT
ASV1118	Bacteria	Proteobacteria	Alphaproteobacteria	Rhodobacterales	Rhodobacteraceae	NA	Bacteria	Pseudomonadota	Alphaproteobacteria	Rhodobacterales	Rhodobacteraceae	MED-G52	7	intermediate	0.00012511	CRT
ASV1119	Bacteria	Bacteroidota	Bacteroidia	Sphingobacteriales	NS11-12_marine_group	NS11-12_marine_group	Bacteria	Bacteroidota	Bacteroidia	NS11-12g_966746	UBA9320	UBA9320	6	narrow	0.000106277	CRT
ASV1120	Bacteria	Proteobacteria	Gammaproteobacteria	Vibrionales	Vibrionaceae	Vibrio	Bacteria	Pseudomonadota	Gammaproteobacteria	Enterobacterales_737866	Vibrionaceae	NA	4	narrow	0.000123915	CRT
ASV1121	Bacteria	Proteobacteria	Alphaproteobacteria	Rhodobacterales	Rhodobacteraceae	Sulfitobacter	Bacteria	Pseudomonadota	Alphaproteobacteria	Rhodobacterales	Rhodobacteraceae	Sulfitobacter_E_490551	6	narrow	0.000126839	CRT
ASV1122	Bacteria	Actinobacteriota	Actinobacteria	Pseudonocardiales	Pseudonocardiaceae	Pseudonocardia	Bacteria	Actinomycetota	Actinomycetes	Mycobacteriales	Pseudonocardiaceae	Pseudonocardia	9	intermediate	0.000115579	CRT
ASV1123	Bacteria	Proteobacteria	Alphaproteobacteria	Rhodobacterales	Rhodobacteraceae	uncultured	Bacteria	Pseudomonadota	Alphaproteobacteria	Rhodobacterales	Rhodobacteraceae	NA	3	narrow	0.000105111	CRT
ASV1124	Bacteria	Dadabacteria	Dadabacteriia	Dadabacteriales	Dadabacteriales	Dadabacteriales	Bacteria	Desulfobacterota_D	UBA1144	UBA1144	UBA1144	TMED126	9	intermediate	0.000128252	CRT
ASV1125	Bacteria	Proteobacteria	Gammaproteobacteria	Oceanospirillales	Pseudohongiellaceae	Pseudohongiella	Bacteria	Pseudomonadota	Gammaproteobacteria	Pseudomonadales_A_650612	Pseudohongiellaceae	UBA9145	4	narrow	0.000121203	CRT
ASV1126	Bacteria	Proteobacteria	Gammaproteobacteria	Ectothiorhodospirales	Ectothiorhodospiraceae	uncultured	Bacteria	Pseudomonadota	Gammaproteobacteria	GCA-002705445_740138	GCA-002716945	GCA-2720195	6	narrow	0.000143902	CRT
ASV1127	Bacteria	Marinimicrobia_(SAR406_clade)	Marinimicrobia_(SAR406_clade)	Marinimicrobia_(SAR406_clade)	Marinimicrobia_(SAR406_clade)	Marinimicrobia_(SAR406_clade)	Bacteria	Marinisomatota	Marinisomatia	Marinisomatales	UBA1611	GCA-002708715	5	narrow	0.000124091	CRT
ASV1128	Archaea	Thermoplasmatota	Thermoplasmata	Marine_Group_II	Marine_Group_II	Marine_Group_II	Archaea	Thermoplasmatota	Poseidoniia	Poseidoniales	Poseidoniaceae	MGIIa-L1_1279	6	narrow	0.000117751	CRT
ASV1129	Bacteria	Bacteroidota	Bacteroidia	Flavobacteriales	Flavobacteriaceae	uncultured	Bacteria	Bacteroidota	Bacteroidia	Flavobacteriales_B_877923	Flavobacteriaceae	BACL21	8	intermediate	0.000129868	CRT
ASV1130	Bacteria	Bacteroidota	Bacteroidia	Flavobacteriales	Flavobacteriaceae	NS5_marine_group	Bacteria	Bacteroidota	Bacteroidia	Flavobacteriales_B_877923	Flavobacteriaceae	NA	5	narrow	0.000131468	CRT
ASV1131	Bacteria	Bacteroidota	Bacteroidia	Flavobacteriales	Flavobacteriaceae	NS5_marine_group	Bacteria	Bacteroidota	Bacteroidia	Flavobacteriales_B_877923	Flavobacteriaceae	Marisimplicoccus	4	narrow	0.000124848	CRT
ASV1132	Bacteria	NA	NA	NA	NA	NA	Bacteria	Pseudomonadota	Alphaproteobacteria	Rickettsiales	Mitochondria	NA	8	intermediate	0.000141838	CRT
ASV1133	Bacteria	Proteobacteria	Gammaproteobacteria	Cellvibrionales	Halieaceae	Halioglobus	Bacteria	Pseudomonadota	Gammaproteobacteria	Pseudomonadales_A_650612	Halieaceae	NA	3	narrow	0.000120453	CRT
ASV1134	Bacteria	Bacteroidota	Bacteroidia	Sphingobacteriales	NS11-12_marine_group	NS11-12_marine_group	Bacteria	Bacteroidota	Bacteroidia	NS11-12g_966746	UBA9320	NA	10	intermediate	0.00012523	CRT
ASV1135	Bacteria	Planctomycetota	Planctomycetes	Planctomycetales	Rubinisphaeraceae	SH-PL14	Bacteria	Planctomycetota	Planctomycetia	Planctomycetales	Planctomycetaceae	Planctomyces_A	6	narrow	0.000120012	CRT
ASV1136	Bacteria	Proteobacteria	Alphaproteobacteria	Rickettsiales	S25-593	S25-593	Bacteria	Pseudomonadota	Alphaproteobacteria	TMED127	TMED127	TMED13	6	narrow	0.000117904	CRT
ASV1137	Bacteria	Proteobacteria	Gammaproteobacteria	Methylococcales	Cycloclasticaceae	Cycloclasticus	Bacteria	Pseudomonadota	Gammaproteobacteria	Methylococcales	Cycloclasticaceae	Cycloclasticus	5	narrow	0.000128521	CRT
ASV1138	Bacteria	Proteobacteria	Alphaproteobacteria	Kordiimonadales	Kordiimonadaceae	Kordiimonas	Bacteria	Pseudomonadota	Alphaproteobacteria	Sphingomonadales	Kordiimonadaceae	Kordiimonas	4	narrow	0.000130146	CRT
ASV1139	Bacteria	Bacteroidota	Bacteroidia	Flavobacteriales	Cryomorphaceae	uncultured	Bacteria	Bacteroidota	Bacteroidia	Flavobacteriales_B_877923	Schleiferiaceae	UBA10364	5	narrow	0.000128655	CRT
ASV1140	Bacteria	Proteobacteria	Gammaproteobacteria	NA	NA	NA	Bacteria	Pseudomonadota	Gammaproteobacteria	UBA4486_603280	UBA4486_603277	UBA7359	7	intermediate	0.000114694	CRT
ASV1141	Bacteria	Proteobacteria	Gammaproteobacteria	Oceanospirillales	Nitrincolaceae	uncultured	Bacteria	Pseudomonadota	Gammaproteobacteria	Enterobacterales_737866	Kangiellaceae	NA	8	intermediate	0.00013106	CRT
ASV1142	Bacteria	Bacteroidota	Bacteroidia	Flavobacteriales	Crocinitomicaceae	Salinirepens	Bacteria	Bacteroidota	Bacteroidia	Flavobacteriales_B_877923	Crocinitomicaceae	UBA4466	6	narrow	0.000124799	CRT
ASV1143	Bacteria	Proteobacteria	Alphaproteobacteria	Thalassobaculales	Nisaeaceae	OM75_clade	Bacteria	Pseudomonadota	Alphaproteobacteria	Thalassobaculales_508356	Thalassobaculaceae_508356	UBA7326	5	narrow	0.000120855	CRT
ASV1144	Bacteria	Cyanobacteria	Vampirivibrionia	Obscuribacterales	Obscuribacteraceae	Obscuribacteraceae	Bacteria	Cyanobacteriota	Vampirovibrionia	Obscuribacterales	Obscuribacteraceae	NA	7	intermediate	0.000117763	CRT
ASV1145	Bacteria	Proteobacteria	Gammaproteobacteria	SAR86_clade	SAR86_clade	SAR86_clade	Bacteria	Pseudomonadota	Gammaproteobacteria	SAR86_747617	TMED112	TMED112	5	narrow	0.000128898	CRT
ASV1146	Bacteria	Actinobacteriota	Actinobacteria	Micrococcales	Microbacteriaceae	Candidatus_Aquiluna	Bacteria	Actinomycetota	Actinomycetes	Actinomycetales	Microbacteriaceae	Aquiluna	8	intermediate	0.000118557	CRT
ASV1147	Bacteria	Dadabacteria	Dadabacteriia	Dadabacteriales	Dadabacteriales	Dadabacteriales	Bacteria	Desulfobacterota_D	UBA1144	UBA1144	UBA1144	TMED126	8	intermediate	0.000120957	CRT
ASV1148	Bacteria	Marinimicrobia_(SAR406_clade)	Marinimicrobia_(SAR406_clade)	Marinimicrobia_(SAR406_clade)	Marinimicrobia_(SAR406_clade)	Marinimicrobia_(SAR406_clade)	Bacteria	Marinisomatota	Marinisomatia	Marinisomatales	UBA1611	GCA-002708715	7	intermediate	0.000119746	CRT
ASV1149	Bacteria	Proteobacteria	Alphaproteobacteria	Rhodobacterales	Rhodobacteraceae	Sulfitobacter	Bacteria	Pseudomonadota	Alphaproteobacteria	Rhodobacterales	Rhodobacteraceae	Sulfitobacter_E_490551	5	narrow	0.000123206	CRT
ASV1150	Bacteria	Proteobacteria	Gammaproteobacteria	Cellvibrionales	Halieaceae	OM60(NOR5)_clade	Bacteria	Pseudomonadota	Gammaproteobacteria	Pseudomonadales_A_650612	Halieaceae	Luminiphilus	7	intermediate	0.00013791	CRT
ASV1151	Bacteria	Bacteroidota	Bacteroidia	Flavobacteriales	Flavobacteriaceae	uncultured	Bacteria	Bacteroidota	Bacteroidia	Flavobacteriales_B_877923	Flavobacteriaceae	UBA3478	3	narrow	0.000116043	CRT
ASV1152	Bacteria	Proteobacteria	Gammaproteobacteria	Cellvibrionales	Halieaceae	OM60(NOR5)_clade	Bacteria	Pseudomonadota	Gammaproteobacteria	Pseudomonadales_A_650612	Halieaceae	Luminiphilus	6	narrow	0.000112473	CRT
ASV1153	Bacteria	Proteobacteria	Alphaproteobacteria	Caulobacterales	Caulobacteraceae	Brevundimonas	Bacteria	Pseudomonadota	Alphaproteobacteria	Caulobacterales	Caulobacteraceae	Brevundimonas	5	narrow	0.000136111	CRT
ASV1154	Bacteria	Proteobacteria	Gammaproteobacteria	SAR86_clade	SAR86_clade	SAR86_clade	Bacteria	Pseudomonadota	Gammaproteobacteria	SAR86_747617	TMED112	TMED112	7	intermediate	0.000113278	CRT
ASV1155	Bacteria	Bacteroidota	Bacteroidia	Flavobacteriales	Flavobacteriaceae	Muricauda	Bacteria	Bacteroidota	Bacteroidia	Flavobacteriales_B_877923	Flavobacteriaceae	Muricauda_A_821752	7	intermediate	0.000117655	CRT
ASV1156	Bacteria	Proteobacteria	Alphaproteobacteria	SAR11_clade	Clade_I	Clade_Ia	Bacteria	Pseudomonadota	Alphaproteobacteria	Pelagibacterales	Pelagibacteraceae	Pelagibacter_A_533952	5	narrow	0.000111513	CRT
ASV1157	Bacteria	Proteobacteria	Gammaproteobacteria	Methylococcales	Cycloclasticaceae	Cycloclasticus	Bacteria	Pseudomonadota	Gammaproteobacteria	Methylococcales	Cycloclasticaceae	Cycloclasticus	5	narrow	0.000117567	CRT
ASV1158	Bacteria	Proteobacteria	Alphaproteobacteria	Rhodobacterales	Rhodobacteraceae	Yoonia-Loktanella	Bacteria	Pseudomonadota	Alphaproteobacteria	Rhodobacterales	Rhodobacteraceae	Yoonia	5	narrow	0.0001087	CRT
ASV1159	Bacteria	Proteobacteria	Alphaproteobacteria	Parvibaculales	OCS116_clade	OCS116_clade	Bacteria	Pseudomonadota	Alphaproteobacteria	MED-G09	MED-G09	MED-G09	7	intermediate	0.000128411	CRT
ASV1160	Bacteria	Proteobacteria	Gammaproteobacteria	Alteromonadales	Alteromonadaceae	Alteromonas	Bacteria	Pseudomonadota	Gammaproteobacteria	Enterobacterales_737866	Alteromonadaceae	Alteromonas_F_662371	4	narrow	0.000144003	CRT
ASV1161	Bacteria	Proteobacteria	Gammaproteobacteria	Cellvibrionales	Halieaceae	Luminiphilus	Bacteria	Pseudomonadota	Gammaproteobacteria	Pseudomonadales_A_650612	Halieaceae	Luminiphilus	4	narrow	0.000107014	CRT
ASV1162	Archaea	Thermoplasmatota	Thermoplasmata	Marine_Group_II	Marine_Group_II	Marine_Group_II	Archaea	Thermoplasmatota	Poseidoniia	Poseidoniales	Thalassarchaeaceae	MGIIb-N1	6	narrow	0.000117093	CRT
ASV1163	Bacteria	Cyanobacteria	Vampirivibrionia	Obscuribacterales	Obscuribacteraceae	Candidatus_Obscuribacter	Bacteria	Cyanobacteriota	Vampirovibrionia	Obscuribacterales	Obscuribacteraceae	Obscuribacter	4	narrow	0.000118006	CRT
ASV1164	Bacteria	Proteobacteria	Alphaproteobacteria	Rhodobacterales	Rhodobacteraceae	Sulfitobacter	Bacteria	Pseudomonadota	Alphaproteobacteria	Rhodobacterales	Rhodobacteraceae	Sulfitobacter_E_490551	7	intermediate	0.000138356	CRT
ASV1165	Bacteria	Proteobacteria	Alphaproteobacteria	Rickettsiales	S25-593	S25-593	Bacteria	Pseudomonadota	Alphaproteobacteria	TMED127	TMED127	TMED13	6	narrow	0.000112418	CRT
ASV1166	Bacteria	Proteobacteria	Gammaproteobacteria	SAR86_clade	SAR86_clade	SAR86_clade	Bacteria	Pseudomonadota	Gammaproteobacteria	SAR86_747617	TMED112	TMED112	5	narrow	0.000131756	CRT
ASV1167	Bacteria	Bacteroidota	Bacteroidia	Flavobacteriales	Flavobacteriaceae	NS4_marine_group	Bacteria	Bacteroidota	Bacteroidia	Flavobacteriales_B_877923	Flavobacteriaceae	MAG-121220-bin8	5	narrow	0.000141627	CRT
ASV1168	Bacteria	Cyanobacteria	Cyanobacteriia	Synechococcales	Cyanobiaceae	Synechococcus_CC9902	Bacteria	Cyanobacteriota	Cyanobacteriia	PCC-6307	Cyanobiaceae	Parasynechococcus	5	narrow	0.000116831	CRT
ASV1169	Bacteria	Proteobacteria	Alphaproteobacteria	Rhizobiales	Rhizobiaceae	Fulvimarina	Bacteria	Pseudomonadota	Alphaproteobacteria	Rhizobiales_505101	Rhizobiaceae	Fulvimarina	9	intermediate	0.000112692	CRT
ASV1170	Bacteria	Proteobacteria	Alphaproteobacteria	Sphingomonadales	Sphingomonadaceae	Sphingopyxis	Bacteria	Pseudomonadota	Alphaproteobacteria	Sphingomonadales	Sphingomonadaceae_486827	Sphingopyxis_485592	6	narrow	0.000119411	CRT
ASV1171	Bacteria	NA	NA	NA	NA	NA	Archaea	Asgardarchaeota	Heimdallarchaeia	Heimdallarchaeales_5843	Kariarchaeaceae	Kariarchaeum	3	narrow	0.000121366	CRT
ASV1172	Bacteria	Planctomycetota	Planctomycetes	Pirellulales	Pirellulaceae	Blastopirellula	Bacteria	Planctomycetota	Planctomycetia	Pirellulales	Pirellulaceae	Mariniblastus	7	intermediate	0.000120026	CRT
ASV1173	Bacteria	Verrucomicrobiota	Verrucomicrobiae	Pedosphaerales	Pedosphaeraceae	SCGC_AAA164-E04	Bacteria	Verrucomicrobiota	Verrucomicrobiae	Limisphaerales	AAA164-E04	UBA7971	6	narrow	0.000111368	CRT
ASV1174	Bacteria	Proteobacteria	Alphaproteobacteria	SAR11_clade	Clade_I	Clade_Ia	Bacteria	Pseudomonadota	Alphaproteobacteria	Pelagibacterales	Pelagibacteraceae	Pelagibacter_A_533952	5	narrow	0.000114926	CRT
ASV1175	Bacteria	Actinobacteriota	Thermoleophilia	Gaiellales	uncultured	uncultured	Bacteria	Actinomycetota	Thermoleophilia	Miltoncostaeales	Miltoncostaeaceae	SYFI01	8	intermediate	0.000127018	CRT
ASV1176	Bacteria	Bacteroidota	Bacteroidia	Flavobacteriales	Flavobacteriaceae	NS5_marine_group	Bacteria	Bacteroidota	Bacteroidia	Flavobacteriales_B_877923	Flavobacteriaceae	Marisimplicoccus	4	narrow	0.000123528	CRT
ASV1177	Bacteria	Verrucomicrobiota	Verrucomicrobiae	Verrucomicrobiales	DEV007	DEV007	Bacteria	Verrucomicrobiota	Verrucomicrobiae	Verrucomicrobiales	DEV007	EC70	6	narrow	0.000114103	CRT
ASV1178	Bacteria	Bacteroidota	Bacteroidia	Flavobacteriales	NS9_marine_group	NS9_marine_group	Bacteria	Bacteroidota	Bacteroidia	Flavobacteriales_B_894219	Vicingaceae_894219	NA	4	narrow	0.000108254	CRT
ASV1179	Bacteria	Proteobacteria	Alphaproteobacteria	Caulobacterales	Caulobacteraceae	Phenylobacterium	Bacteria	Pseudomonadota	Alphaproteobacteria	Caulobacterales	Caulobacteraceae	Phenylobacterium	6	narrow	0.000136633	CRT
ASV1180	Bacteria	Bacteroidota	Bacteroidia	Flavobacteriales	Flavobacteriaceae	Winogradskyella	Bacteria	Bacteroidota	Bacteroidia	Flavobacteriales_B_877923	Flavobacteriaceae	Winogradskyella	4	narrow	9.99e-05	CRT
ASV1181	Bacteria	Proteobacteria	Alphaproteobacteria	Rhodobacterales	Rhodobacteraceae	NA	Bacteria	Pseudomonadota	Alphaproteobacteria	Rhodobacterales	Rhodobacteraceae	NA	5	narrow	0.000121859	CRT
ASV1182	Bacteria	Bacteroidota	Bacteroidia	Flavobacteriales	Flavobacteriaceae	NS5_marine_group	Bacteria	Bacteroidota	Bacteroidia	Flavobacteriales_B_877923	Flavobacteriaceae	MS024-2A	4	narrow	0.000132364	CRT
ASV1183	Bacteria	Planctomycetota	Planctomycetes	Pirellulales	Pirellulaceae	Rubripirellula	Bacteria	Planctomycetota	Planctomycetia	Pirellulales	Pirellulaceae	Rubripirellula	5	narrow	0.000109147	CRT
ASV1184	Bacteria	Proteobacteria	Gammaproteobacteria	Alteromonadales	Alteromonadaceae	Paraglaciecola	Bacteria	Pseudomonadota	Gammaproteobacteria	Enterobacterales_737866	Alteromonadaceae	Paraglaciecola	5	narrow	9.02e-05	CRT
ASV1185	Bacteria	Proteobacteria	Alphaproteobacteria	Caulobacterales	Caulobacteraceae	Brevundimonas	Bacteria	Pseudomonadota	Alphaproteobacteria	Caulobacterales	Caulobacteraceae	Brevundimonas	7	intermediate	0.000125648	CRT
ASV1186	Archaea	Thermoplasmatota	Thermoplasmata	Marine_Group_II	Marine_Group_II	Marine_Group_II	Archaea	Thermoplasmatota	Poseidoniia	Poseidoniales	Poseidoniaceae	MGIIa-L1_1279	6	narrow	0.00013477	CRT
ASV1187	Bacteria	Proteobacteria	Gammaproteobacteria	Cellvibrionales	Porticoccaceae	SAR92_clade	Bacteria	Pseudomonadota	Gammaproteobacteria	Pseudomonadales_A_650612	Porticoccaceae	HTCC2207	6	narrow	9.88e-05	CRT
ASV1188	Bacteria	Bacteroidota	Bacteroidia	Flavobacteriales	Flavobacteriaceae	uncultured	Bacteria	Bacteroidota	Bacteroidia	Flavobacteriales_B_877923	Flavobacteriaceae	UBA3478	5	narrow	9.97e-05	CRT
ASV1189	Archaea	Thermoplasmatota	Thermoplasmata	Marine_Group_II	Marine_Group_II	Marine_Group_II	Archaea	Thermoplasmatota	Poseidoniia	Poseidoniales	Poseidoniaceae	Poseidonia	4	narrow	0.000110495	CRT
ASV1190	Bacteria	Proteobacteria	Alphaproteobacteria	Puniceispirillales	SAR116_clade	Candidatus_Puniceispirillum	Bacteria	Pseudomonadota	Alphaproteobacteria	Puniceispirillales_A_508355	Puniceispirillaceae	UBA3439	3	narrow	0.000125959	CRT
ASV1191	Unassigned	NA	NA	NA	NA	NA	Bacteria	Pseudomonadota	Alphaproteobacteria	Rickettsiales	Mitochondria	NA	8	intermediate	0.000108267	CRT
ASV1192	Bacteria	Proteobacteria	Gammaproteobacteria	Oceanospirillales	Alcanivoracaceae1	Alcanivorax	Bacteria	Pseudomonadota	Gammaproteobacteria	Pseudomonadales_A_660905	Alcanivoracaceae	Alcanivorax	5	narrow	0.000103735	CRT
ASV1193	Bacteria	Proteobacteria	Gammaproteobacteria	KI89A_clade	KI89A_clade	KI89A_clade	Bacteria	Pseudomonadota	Gammaproteobacteria	Pseudomonadales_A_628887	Azotimanducaceae_A_628887	UBA4421	5	narrow	9.53e-05	CRT
ASV1194	Bacteria	Verrucomicrobiota	Verrucomicrobiae	Verrucomicrobiales	DEV007	DEV007	Bacteria	Verrucomicrobiota	Verrucomicrobiae	Verrucomicrobiales	DEV007	EC70	6	narrow	0.000109248	CRT
ASV1195	Bacteria	Proteobacteria	Alphaproteobacteria	Parvibaculales	PS1_clade	PS1_clade	Bacteria	Pseudomonadota	Alphaproteobacteria	Parvibaculales	RS24	UBA7378	4	narrow	0.000121236	CRT
ASV1196	Bacteria	Verrucomicrobiota	Verrucomicrobiae	Opitutales	Puniceicoccaceae	Pelagicoccus	Bacteria	Verrucomicrobiota	Verrucomicrobiae	Opitutales	Opitutaceae	Pelagisphaera	7	intermediate	0.000114095	CRT
ASV1197	Bacteria	Bacteroidota	Bacteroidia	Sphingobacteriales	NS11-12_marine_group	NS11-12_marine_group	Bacteria	Bacteroidota	Bacteroidia	NS11-12g_966746	UBA9320	NA	9	intermediate	0.000128653	CRT
ASV1198	Bacteria	Proteobacteria	Gammaproteobacteria	Cellvibrionales	Halieaceae	OM60(NOR5)_clade	Bacteria	Pseudomonadota	Gammaproteobacteria	Pseudomonadales_A_650612	Halieaceae	Halioglobus_A_631361	4	narrow	0.000139145	CRT
ASV1199	Bacteria	Proteobacteria	Gammaproteobacteria	Thiotrichales	Thiotrichaceae	uncultured	Bacteria	Pseudomonadota	Gammaproteobacteria	GCA-002705445_747616	GCA-002705445	GCA-2705445	9	intermediate	0.000117143	CRT
ASV1200	Bacteria	WPS-2	WPS-2	WPS-2	WPS-2	WPS-2	Bacteria	Eremiobacterota	Xenobia	Xenobiales	NA	NA	7	intermediate	0.000111752	CRT
ASV1201	Bacteria	Proteobacteria	Alphaproteobacteria	Rhodobacterales	Rhodobacteraceae	NA	Bacteria	Pseudomonadota	Alphaproteobacteria	Rhodobacterales	Rhodobacteraceae	Salipiger	4	narrow	0.000117139	CRT
ASV1202	Bacteria	Bacteroidota	Bacteroidia	Cytophagales	Cyclobacteriaceae	Roseivirga	Bacteria	Bacteroidota	Bacteroidia	Cytophagales_B	Cyclobacteriaceae	Roseivirga	4	narrow	0.000132372	CRT
ASV1203	Bacteria	Proteobacteria	Gammaproteobacteria	Salinisphaerales	Solimonadaceae	Hydrocarboniphaga	Bacteria	Pseudomonadota	Gammaproteobacteria	Nevskiales	Nevskiaceae	Hydrocarboniphaga	5	narrow	0.000110023	CRT
ASV1204	Bacteria	Proteobacteria	Alphaproteobacteria	Micavibrionales	uncultured	uncultured	Bacteria	Pseudomonadota	Alphaproteobacteria	Micavibrionales	Micavibrionaceae	TMED27	4	narrow	0.000113293	CRT
ASV1205	Bacteria	Actinobacteriota	Actinobacteria	Micrococcales	Microbacteriaceae	Microbacterium	Bacteria	Actinomycetota	Actinomycetes	Actinomycetales	Microbacteriaceae	Microbacterium_A_383321	6	narrow	0.000108679	CRT
ASV1206	Bacteria	Proteobacteria	Gammaproteobacteria	Alteromonadales	Pseudoalteromonadaceae	Pseudoalteromonas	Bacteria	Pseudomonadota	Gammaproteobacteria	Enterobacterales_737866	Alteromonadaceae	Pseudoalteromonas	5	narrow	0.000128793	CRT
ASV1207	Archaea	Thermoplasmatota	Thermoplasmata	Marine_Group_II	Marine_Group_II	Marine_Group_II	Archaea	Thermoplasmatota	Poseidoniia	Poseidoniales	Poseidoniaceae	Poseidonia	5	narrow	0.000144088	CRT
ASV1208	Bacteria	Verrucomicrobiota	Verrucomicrobiae	Opitutales	Puniceicoccaceae	Pelagicoccus	Bacteria	Verrucomicrobiota	Verrucomicrobiae	Opitutales	Opitutaceae	Pelagisphaera	10	intermediate	0.000117725	CRT
ASV1209	Bacteria	Actinobacteriota	Actinobacteria	Micrococcales	Microbacteriaceae	Microbacterium	Bacteria	Actinomycetota	Actinomycetes	Actinomycetales	Microbacteriaceae	Microbacterium_A_383321	4	narrow	9.96e-05	CRT
ASV1210	Bacteria	Proteobacteria	Gammaproteobacteria	Ectothiorhodospirales	Ectothiorhodospiraceae	uncultured	Bacteria	Pseudomonadota	Gammaproteobacteria	GCA-002705445_740138	GCA-002716945	GCA-2720195	5	narrow	0.000110269	CRT
ASV1211	Bacteria	Campilobacterota	Campylobacteria	Campylobacterales	Arcobacteraceae	Arcobacter	Bacteria	Campylobacterota_A	Campylobacteria	Campylobacterales	Arcobacteraceae	Aliarcobacter_475806	8	intermediate	0.000111362	CRT
ASV1212	Archaea	Crenarchaeota	Nitrososphaeria	Nitrosopumilales	Nitrosopumilaceae	Candidatus_Nitrosopumilus	Archaea	Thermoproteota	Nitrososphaeria_A	Nitrososphaerales	Nitrosopumilaceae	Nitrosopumilus_5141	6	narrow	0.000106954	CRT
ASV1213	Bacteria	Proteobacteria	Gammaproteobacteria	Salinisphaerales	Solimonadaceae	Hydrocarboniphaga	Bacteria	Pseudomonadota	Gammaproteobacteria	Nevskiales	Nevskiaceae	Hydrocarboniphaga	5	narrow	9.92e-05	CRT
ASV1214	Bacteria	Proteobacteria	Gammaproteobacteria	Alteromonadales	Pseudoalteromonadaceae	Pseudoalteromonas	Bacteria	Pseudomonadota	Gammaproteobacteria	Enterobacterales_737866	Alteromonadaceae	Pseudoalteromonas	5	narrow	0.00011894	CRT
ASV1215	Bacteria	Proteobacteria	Alphaproteobacteria	Rickettsiales	S25-593	S25-593	Bacteria	Pseudomonadota	Alphaproteobacteria	TMED127	TMED127	TMED13	6	narrow	0.000101981	CRT
ASV1216	Bacteria	Proteobacteria	Gammaproteobacteria	Oceanospirillales	Litoricolaceae	Litoricola	Bacteria	Pseudomonadota	Gammaproteobacteria	Pseudomonadales_A_650715	Litorivicinaceae	HIMB30	4	narrow	0.000105726	CRT
ASV1217	Bacteria	Proteobacteria	Gammaproteobacteria	Alteromonadales	Colwelliaceae	Colwellia	Bacteria	Pseudomonadota	Gammaproteobacteria	Enterobacterales_737866	Alteromonadaceae	Colwellia_A_665065	5	narrow	0.000121123	CRT
ASV1218	Bacteria	Verrucomicrobiota	Verrucomicrobiae	Opitutales	Puniceicoccaceae	MB11C04_marine_group	Bacteria	Verrucomicrobiota	Verrucomicrobiae	Opitutales	MB11C04	MB11C04	4	narrow	0.000107007	CRT
ASV1219	Bacteria	Bacteroidota	Bacteroidia	Flavobacteriales	NS9_marine_group	NS9_marine_group	Bacteria	Bacteroidota	Bacteroidia	Flavobacteriales_B_877923	BACL11	NA	7	intermediate	0.000119203	CRT
ASV1220	Bacteria	Proteobacteria	Alphaproteobacteria	Caulobacterales	Caulobacteraceae	Brevundimonas	Bacteria	Pseudomonadota	Alphaproteobacteria	Caulobacterales	Caulobacteraceae	Brevundimonas	5	narrow	0.00013575	CRT
ASV1221	Bacteria	Bacteroidota	Bacteroidia	Flavobacteriales	Flavobacteriaceae	NS5_marine_group	Bacteria	Bacteroidota	Bacteroidia	Flavobacteriales_B_877923	Flavobacteriaceae	Marisimplicoccus	5	narrow	0.000106672	CRT
ASV1222	Bacteria	Proteobacteria	Gammaproteobacteria	Oceanospirillales	Pseudohongiellaceae	Pseudohongiella	Bacteria	Pseudomonadota	Gammaproteobacteria	Pseudomonadales_A_650612	Pseudohongiellaceae	UBA9145	5	narrow	9.58e-05	CRT
ASV1223	Bacteria	Bacteroidota	Bacteroidia	Flavobacteriales	Flavobacteriaceae	NS4_marine_group	Bacteria	Bacteroidota	Bacteroidia	Flavobacteriales_B_877923	Flavobacteriaceae	MAG-121220-bin8	6	narrow	0.000125715	CRT
ASV1224	Bacteria	Proteobacteria	Gammaproteobacteria	Thiotrichales	Thiotrichaceae	uncultured	Bacteria	Pseudomonadota	Gammaproteobacteria	GCA-002705445_747616	GCA-002705445	GCA-2705445	7	intermediate	0.000115239	CRT
ASV1225	Bacteria	Verrucomicrobiota	Verrucomicrobiae	Opitutales	Puniceicoccaceae	MB11C04_marine_group	Bacteria	Verrucomicrobiota	Verrucomicrobiae	Opitutales	MB11C04	MB11C04	4	narrow	0.000119173	CRT
ASV1226	Bacteria	Proteobacteria	Gammaproteobacteria	Salinisphaerales	Solimonadaceae	Hydrocarboniphaga	Bacteria	Pseudomonadota	Gammaproteobacteria	Nevskiales	Nevskiaceae	Hydrocarboniphaga	4	narrow	9.87e-05	CRT
ASV1227	Bacteria	Proteobacteria	Gammaproteobacteria	Alteromonadales	Pseudoalteromonadaceae	Pseudoalteromonas	Bacteria	Pseudomonadota	Gammaproteobacteria	Enterobacterales_737866	Alteromonadaceae	Pseudoalteromonas	5	narrow	0.000129323	CRT
ASV1228	Bacteria	Proteobacteria	Gammaproteobacteria	Cellvibrionales	Halieaceae	OM60(NOR5)_clade	Bacteria	Pseudomonadota	Gammaproteobacteria	Pseudomonadales_A_650612	Halieaceae	Luminiphilus	3	narrow	0.000107028	CRT
ASV1229	Bacteria	Bacteroidota	Bacteroidia	Cytophagales	Cyclobacteriaceae	Roseivirga	Bacteria	Bacteroidota	Bacteroidia	Cytophagales_B	Cyclobacteriaceae	Roseivirga	3	narrow	0.000125486	CRT
ASV1230	Bacteria	Actinobacteriota	Actinobacteria	Micrococcales	Microbacteriaceae	Microbacterium	Bacteria	Actinomycetota	Actinomycetes	Actinomycetales	Microbacteriaceae	Microbacterium_A_383321	6	narrow	0.000111741	CRT
ASV1231	Bacteria	Proteobacteria	Alphaproteobacteria	Sphingomonadales	Sphingomonadaceae	NA	Bacteria	Pseudomonadota	Alphaproteobacteria	Sphingomonadales	Sphingomonadaceae_486827	NA	5	narrow	0.000126217	CRT
ASV1232	Bacteria	Proteobacteria	Gammaproteobacteria	Pseudomonadales	Pseudomonadaceae	NA	Bacteria	Pseudomonadota	Gammaproteobacteria	Pseudomonadales_A_650611	Pseudomonadaceae	Stutzerimonas_648792	5	narrow	0.000119558	CRT
ASV1233	Bacteria	Proteobacteria	Alphaproteobacteria	Caulobacterales	Caulobacteraceae	Brevundimonas	Bacteria	Pseudomonadota	Alphaproteobacteria	Caulobacterales	Caulobacteraceae	Brevundimonas	5	narrow	0.000112318	CRT
ASV1234	Bacteria	Marinimicrobia_(SAR406_clade)	Marinimicrobia_(SAR406_clade)	Marinimicrobia_(SAR406_clade)	Marinimicrobia_(SAR406_clade)	Marinimicrobia_(SAR406_clade)	Bacteria	Marinisomatota	Marinisomatia	Marinisomatales	UBA1611	GCA-002708715	3	narrow	0.000103865	CRT
ASV1235	Bacteria	Bacteroidota	Bacteroidia	Flavobacteriales	Flavobacteriaceae	uncultured	Bacteria	Bacteroidota	Bacteroidia	Flavobacteriales_B_877923	Flavobacteriaceae	BACL21	4	narrow	0.000107633	CRT
ASV1236	Bacteria	Verrucomicrobiota	Verrucomicrobiae	Arctic97B-4_marine_group	Arctic97B-4_marine_group	Arctic97B-4_marine_group	Bacteria	Verrucomicrobiota	Verrucomicrobiae	Limisphaerales	UBA1096	UBA1096	6	narrow	0.000106249	CRT
ASV1237	Bacteria	Proteobacteria	Gammaproteobacteria	Methylococcales	Cycloclasticaceae	Cycloclasticus	Bacteria	Pseudomonadota	Gammaproteobacteria	Methylococcales	Cycloclasticaceae	Cycloclasticus	5	narrow	0.00010501	CRT
ASV1238	Bacteria	Planctomycetota	Planctomycetes	Planctomycetales	Gimesiaceae	uncultured	Bacteria	Planctomycetota	Planctomycetia	Planctomycetales	Planctomycetaceae	NA	6	narrow	0.000130931	CRT
ASV1239	Bacteria	Actinobacteriota	Actinobacteria	Pseudonocardiales	Pseudonocardiaceae	Pseudonocardia	Bacteria	Actinomycetota	Actinomycetes	Mycobacteriales	Pseudonocardiaceae	Pseudonocardia	7	intermediate	9.79e-05	CRT
ASV1240	Bacteria	Proteobacteria	Alphaproteobacteria	SAR11_clade	Clade_I	Clade_Ia	Bacteria	Pseudomonadota	Alphaproteobacteria	Pelagibacterales	Pelagibacteraceae	Pelagibacter_A_533952	7	intermediate	0.00010377	CRT
ASV1241	Bacteria	Proteobacteria	Alphaproteobacteria	Puniceispirillales	SAR116_clade	SAR116_clade	Bacteria	Pseudomonadota	Alphaproteobacteria	Puniceispirillales_A_508355	Puniceispirillaceae	HIMB100	7	intermediate	0.000103832	CRT
ASV1242	Bacteria	NA	NA	NA	NA	NA	Bacteria	Pseudomonadota	Alphaproteobacteria	Rickettsiales	Mitochondria	NA	12	intermediate	8.92e-05	CRT
ASV1243	Bacteria	NA	NA	NA	NA	NA	Bacteria	Pseudomonadota	Alphaproteobacteria	Rickettsiales	Mitochondria	NA	6	narrow	0.000106457	CRT
ASV1244	Bacteria	Proteobacteria	Gammaproteobacteria	Legionellales	Legionellaceae	Legionella	Bacteria	Pseudomonadota	Gammaproteobacteria	Legionellales	Legionellaceae	Legionella_D	5	narrow	0.000109169	CRT
ASV1245	Bacteria	NA	NA	NA	NA	NA	Archaea	Asgardarchaeota	Heimdallarchaeia	Heimdallarchaeales_5843	Kariarchaeaceae	Kariarchaeum	3	narrow	9.94e-05	CRT
ASV1246	Bacteria	Bacteroidota	Bacteroidia	Sphingobacteriales	NS11-12_marine_group	NS11-12_marine_group	Bacteria	Bacteroidota	Bacteroidia	NS11-12g_966746	UBA9320	NA	8	intermediate	0.000112523	CRT
ASV1247	Bacteria	Planctomycetota	Planctomycetes	Planctomycetales	Rubinisphaeraceae	SH-PL14	Bacteria	Planctomycetota	Planctomycetia	Planctomycetales	Planctomycetaceae	Planctomyces_A	6	narrow	0.000102126	CRT
ASV1248	Bacteria	Bacteroidota	Bacteroidia	Flavobacteriales	Flavobacteriaceae	NS4_marine_group	Bacteria	Bacteroidota	Bacteroidia	Flavobacteriales_B_877923	Flavobacteriaceae	UBA7446	3	narrow	0.000110561	CRT
ASV1249	Bacteria	Dadabacteria	Dadabacteriia	Dadabacteriales	Dadabacteriales	Dadabacteriales	Bacteria	Desulfobacterota_D	UBA1144	UBA1144	UBA1144	TMED126	7	intermediate	0.000110251	CRT
ASV1250	Bacteria	Bacteroidota	Bacteroidia	Flavobacteriales	Flavobacteriaceae	NS5_marine_group	Bacteria	Bacteroidota	Bacteroidia	Flavobacteriales_B_877923	Flavobacteriaceae	Marisimplicoccus	5	narrow	0.000112219	CRT
ASV1251	Bacteria	Marinimicrobia_(SAR406_clade)	Marinimicrobia_(SAR406_clade)	Marinimicrobia_(SAR406_clade)	Marinimicrobia_(SAR406_clade)	Marinimicrobia_(SAR406_clade)	Bacteria	Marinisomatota	Marinisomatia	Marinisomatales	TCS55	NA	6	narrow	0.00010683	CRT
ASV1252	Bacteria	Proteobacteria	Alphaproteobacteria	SAR11_clade	Clade_I	Clade_Ia	Bacteria	Pseudomonadota	Alphaproteobacteria	Pelagibacterales	Pelagibacteraceae	Pelagibacter_A_533952	6	narrow	0.000104373	CRT
ASV1253	Bacteria	Proteobacteria	Alphaproteobacteria	Caulobacterales	Caulobacteraceae	Brevundimonas	Bacteria	Pseudomonadota	Alphaproteobacteria	Caulobacterales	Caulobacteraceae	Brevundimonas	5	narrow	0.000126407	CRT
ASV1254	Bacteria	Proteobacteria	Gammaproteobacteria	SAR86_clade	SAR86_clade	SAR86_clade	Bacteria	Pseudomonadota	Gammaproteobacteria	SAR86_747617	TMED112	TMED112	4	narrow	0.000105178	CRT
ASV1255	Bacteria	Proteobacteria	Alphaproteobacteria	Rickettsiales	S25-593	S25-593	Bacteria	Pseudomonadota	Alphaproteobacteria	TMED127	TMED127	TMED13	6	narrow	0.000110523	CRT
ASV1256	Bacteria	Bacteroidota	Bacteroidia	Flavobacteriales	Flavobacteriaceae	NS5_marine_group	Bacteria	Bacteroidota	Bacteroidia	Flavobacteriales_B_877923	Flavobacteriaceae	Marisimplicoccus	6	narrow	0.000121618	CRT
ASV1257	Bacteria	Campilobacterota	Campylobacteria	Campylobacterales	Arcobacteraceae	Arcobacter	Bacteria	Campylobacterota_A	Campylobacteria	Campylobacterales	Arcobacteraceae	Aliarcobacter_475806	6	narrow	9.66e-05	CRT
ASV1258	Bacteria	Verrucomicrobiota	Verrucomicrobiae	Verrucomicrobiales	DEV007	DEV007	Bacteria	Verrucomicrobiota	Verrucomicrobiae	Verrucomicrobiales	DEV007	Arctic95D-9	6	narrow	0.000119897	CRT
ASV1259	Bacteria	Bacteroidota	Bacteroidia	Flavobacteriales	Flavobacteriaceae	Formosa	Bacteria	Bacteroidota	Bacteroidia	Flavobacteriales_B_877923	Flavobacteriaceae	Hel1-33-131	5	narrow	0.000104902	CRT
ASV1260	Bacteria	Proteobacteria	Alphaproteobacteria	Parvibaculales	PS1_clade	PS1_clade	Bacteria	Pseudomonadota	Alphaproteobacteria	Parvibaculales	RS24	UBA7378	7	intermediate	0.000123162	CRT
ASV1261	Bacteria	Proteobacteria	Gammaproteobacteria	Oceanospirillales	Pseudohongiellaceae	Pseudohongiella	Bacteria	Pseudomonadota	Gammaproteobacteria	Pseudomonadales_A_650612	Pseudohongiellaceae	UBA9145	5	narrow	9.39e-05	CRT
ASV1262	Bacteria	Proteobacteria	Alphaproteobacteria	SAR11_clade	Clade_III	Clade_III	Bacteria	Pseudomonadota	Alphaproteobacteria	Pelagibacterales	Pelagibacteraceae	HIMB114	4	narrow	0.000109059	CRT
ASV1263	Bacteria	NA	NA	NA	NA	NA	Bacteria	NA	NA	NA	NA	NA	10	intermediate	9.53e-05	CRT
ASV1264	Bacteria	Proteobacteria	Alphaproteobacteria	SAR11_clade	Clade_II	Clade_II	Bacteria	Pseudomonadota	Alphaproteobacteria	Pelagibacterales	Pelagibacteraceae	NA	5	narrow	0.000108967	CRT
ASV1265	Bacteria	Bacteroidota	Bacteroidia	Flavobacteriales	Flavobacteriaceae	Winogradskyella	Bacteria	Bacteroidota	Bacteroidia	Flavobacteriales_B_877923	Flavobacteriaceae	Winogradskyella	5	narrow	9.49e-05	CRT
ASV1266	Bacteria	Planctomycetota	Planctomycetes	Pirellulales	Pirellulaceae	Rhodopirellula	Bacteria	Planctomycetota	Planctomycetia	Pirellulales	Pirellulaceae	UBA721	6	narrow	0.000115444	CRT
ASV1267	Bacteria	Bacteroidota	Bacteroidia	Flavobacteriales	Flavobacteriaceae	NS4_marine_group	Bacteria	Bacteroidota	Bacteroidia	Flavobacteriales_B_877923	Flavobacteriaceae	UBA7446	4	narrow	9.34e-05	CRT
ASV1268	Bacteria	Verrucomicrobiota	Verrucomicrobiae	Pedosphaerales	Pedosphaeraceae	SCGC_AAA164-E04	Bacteria	Verrucomicrobiota	Verrucomicrobiae	Limisphaerales	AAA164-E04	AAA164-E04	8	intermediate	0.000111837	CRT
ASV1269	Bacteria	Bacteroidota	Bacteroidia	Flavobacteriales	Flavobacteriaceae	Winogradskyella	Bacteria	Bacteroidota	Bacteroidia	Flavobacteriales_B_877923	Flavobacteriaceae	Winogradskyella	4	narrow	0.000119291	CRT
ASV1270	Bacteria	Proteobacteria	Gammaproteobacteria	Ga0077536	Ga0077536	Ga0077536	Bacteria	Pseudomonadota	Gammaproteobacteria	Immundisolibacterales	Immundisolibacteraceae	Immundisolibacter	6	narrow	0.000109946	CRT
ASV1271	Bacteria	Planctomycetota	Planctomycetes	Planctomycetales	Rubinisphaeraceae	SH-PL14	Bacteria	Planctomycetota	Planctomycetia	Planctomycetales	Planctomycetaceae	Planctomyces_A	4	narrow	8.69e-05	CRT
ASV1272	Bacteria	Cyanobacteria	Vampirivibrionia	Obscuribacterales	Obscuribacteraceae	Candidatus_Obscuribacter	Bacteria	Cyanobacteriota	Vampirovibrionia	Obscuribacterales	Obscuribacteraceae	Obscuribacter	4	narrow	0.000108386	CRT
ASV1273	Bacteria	Bacteroidota	Bacteroidia	Flavobacteriales	Flavobacteriaceae	NS4_marine_group	Bacteria	Bacteroidota	Bacteroidia	Flavobacteriales_B_877923	Flavobacteriaceae	UBA7446	4	narrow	0.000100537	CRT
ASV1274	Bacteria	Planctomycetota	Planctomycetes	Pirellulales	Pirellulaceae	Rubripirellula	Bacteria	Planctomycetota	Planctomycetia	Pirellulales	Pirellulaceae	Rubripirellula	4	narrow	0.000124963	CRT
ASV1275	Bacteria	Verrucomicrobiota	Verrucomicrobiae	Pedosphaerales	Pedosphaeraceae	SCGC_AAA164-E04	Bacteria	Verrucomicrobiota	Verrucomicrobiae	Limisphaerales	AAA164-E04	AAA164-E04	5	narrow	9.83e-05	CRT
ASV1276	Bacteria	Bacteroidota	Bacteroidia	Flavobacteriales	Flavobacteriaceae	NS5_marine_group	Bacteria	Bacteroidota	Bacteroidia	Flavobacteriales_B_877923	Flavobacteriaceae	Marisimplicoccus	5	narrow	0.000105057	CRT
ASV1277	Bacteria	Bacteroidota	Bacteroidia	Chitinophagales	Saprospiraceae	uncultured	Bacteria	Bacteroidota	Bacteroidia	Chitinophagales	Saprospiraceae	UBA1994	4	narrow	8.42e-05	CRT
ASV1278	Bacteria	Proteobacteria	Gammaproteobacteria	Oceanospirillales	Litoricolaceae	Litoricola	Bacteria	Pseudomonadota	Gammaproteobacteria	Pseudomonadales_A_650715	Litorivicinaceae	HIMB30	4	narrow	0.000114321	CRT
ASV1279	Bacteria	Proteobacteria	Gammaproteobacteria	UBA10353_marine_group	UBA10353_marine_group	UBA10353_marine_group	Bacteria	Pseudomonadota	Gammaproteobacteria	Arenicellales	UBA868	UBA868	4	narrow	9.62e-05	CRT
ASV1280	Bacteria	Bacteroidota	Bacteroidia	Cytophagales	Cyclobacteriaceae	Roseivirga	Bacteria	Bacteroidota	Bacteroidia	Cytophagales_B	Cyclobacteriaceae	Roseivirga	4	narrow	0.000119533	CRT
ASV1281	Bacteria	Bacteroidota	Bacteroidia	Cytophagales	Cyclobacteriaceae	Marinoscillum	Bacteria	Bacteroidota	Bacteroidia	Cytophagales_B	Cyclobacteriaceae	Marinoscillum	5	narrow	0.000114108	CRT
ASV1282	Bacteria	Proteobacteria	Alphaproteobacteria	Caulobacterales	Caulobacteraceae	Brevundimonas	Bacteria	Pseudomonadota	Alphaproteobacteria	Caulobacterales	Caulobacteraceae	Brevundimonas	4	narrow	0.000116145	CRT
ASV1283	Bacteria	Bacteroidota	Bacteroidia	Sphingobacteriales	NS11-12_marine_group	NS11-12_marine_group	Bacteria	Bacteroidota	Bacteroidia	NS11-12g_966746	UBA9320	NA	5	narrow	9.09e-05	CRT
ASV1284	Bacteria	Proteobacteria	Alphaproteobacteria	SAR11_clade	Clade_III	Clade_III	Bacteria	Pseudomonadota	Alphaproteobacteria	Pelagibacterales	Pelagibacteraceae	IMCC9063	6	narrow	0.000103638	CRT
ASV1285	Bacteria	Proteobacteria	Alphaproteobacteria	Rhodobacterales	Rhodobacteraceae	uncultured	Bacteria	Pseudomonadota	Alphaproteobacteria	Rhodobacterales	Rhodobacteraceae	NA	3	narrow	9.83e-05	CRT
ASV1286	Bacteria	Proteobacteria	Alphaproteobacteria	Rhodobacterales	Rhodobacteraceae	NA	Bacteria	Pseudomonadota	Alphaproteobacteria	Rhodobacterales	Rhodobacteraceae	Ascidiaceihabitans	5	narrow	0.000115276	CRT
ASV1287	Bacteria	Planctomycetota	Planctomycetes	Planctomycetales	Rubinisphaeraceae	uncultured	Bacteria	Planctomycetota	Planctomycetia	Planctomycetales	Planctomycetaceae	Fuerstiella	8	intermediate	0.000110901	CRT
ASV1288	Bacteria	Proteobacteria	Alphaproteobacteria	SAR11_clade	Clade_II	Clade_II	Bacteria	Pseudomonadota	Alphaproteobacteria	Pelagibacterales	Pelagibacteraceae	NA	5	narrow	0.000103279	CRT
ASV1289	Bacteria	Bacteroidota	Bacteroidia	Flavobacteriales	Flavobacteriaceae	Formosa	Bacteria	Bacteroidota	Bacteroidia	Flavobacteriales_B_877923	Flavobacteriaceae	Hel1-33-131	5	narrow	9.65e-05	CRT
ASV1290	Bacteria	Proteobacteria	Gammaproteobacteria	Oceanospirillales	Saccharospirillaceae	Reinekea	Bacteria	Pseudomonadota	Gammaproteobacteria	Pseudomonadales_A_641035	Natronospirillaceae	Reinekea	5	narrow	8.2e-05	CRT
ASV1291	Bacteria	Proteobacteria	Gammaproteobacteria	Cellvibrionales	Halieaceae	Luminiphilus	Bacteria	Pseudomonadota	Gammaproteobacteria	Pseudomonadales_A_650612	Halieaceae	Luminiphilus	4	narrow	0.000103895	CRT
ASV1292	Bacteria	Proteobacteria	Alphaproteobacteria	Rhodobacterales	Rhodobacteraceae	Marivita	Bacteria	Pseudomonadota	Alphaproteobacteria	Rhodobacterales	Rhodobacteraceae	Marivita_489222	3	narrow	0.000117414	CRT
ASV1293	Bacteria	Bacteroidota	Bacteroidia	Flavobacteriales	Cryomorphaceae	uncultured	Bacteria	Bacteroidota	Bacteroidia	Flavobacteriales_B_877923	Schleiferiaceae	UBA10364	4	narrow	0.000115367	CRT
ASV1294	Bacteria	Proteobacteria	Alphaproteobacteria	Sphingomonadales	Sphingomonadaceae	Sphingomonas	Bacteria	Pseudomonadota	Alphaproteobacteria	Sphingomonadales	Sphingomonadaceae_486827	Sphingomonas_L_486704	4	narrow	0.000131819	CRT
ASV1295	Bacteria	Proteobacteria	Gammaproteobacteria	Ectothiorhodospirales	Ectothiorhodospiraceae	uncultured	Bacteria	Pseudomonadota	Gammaproteobacteria	GCA-002705445_740138	GCA-002716945	GCA-2720195	5	narrow	0.000103477	CRT
ASV1296	Bacteria	Proteobacteria	Alphaproteobacteria	Sphingomonadales	Sphingomonadaceae	Sphingomonas	Bacteria	Pseudomonadota	Alphaproteobacteria	Sphingomonadales	Sphingomonadaceae_486827	Sphingomonas_L_486704	4	narrow	0.000104365	CRT
ASV1297	Bacteria	Verrucomicrobiota	Verrucomicrobiae	Verrucomicrobiales	DEV007	DEV007	Bacteria	Verrucomicrobiota	Verrucomicrobiae	Verrucomicrobiales	DEV007	EC70	6	narrow	9.81e-05	CRT
ASV1298	Bacteria	Chloroflexi	Dehalococcoidia	SAR202_clade	SAR202_clade	SAR202_clade	Bacteria	Chloroflexota	Dehalococcoidia	UBA1151	UBA1328	UBA1328	7	intermediate	0.000109276	CRT
ASV1299	Bacteria	Proteobacteria	Gammaproteobacteria	Thiotrichales	Thiotrichaceae	uncultured	Bacteria	Pseudomonadota	Gammaproteobacteria	GCA-002705445_747616	GCA-002705445	GCA-2705445	5	narrow	0.000106875	CRT
ASV1300	Bacteria	Actinobacteriota	Actinobacteria	Micrococcales	Microbacteriaceae	Candidatus_Aquiluna	Bacteria	Actinomycetota	Actinomycetes	Actinomycetales	Microbacteriaceae	Aquiluna	6	narrow	9.91e-05	CRT
ASV1301	Bacteria	Proteobacteria	Gammaproteobacteria	Alteromonadales	Pseudoalteromonadaceae	Pseudoalteromonas	Bacteria	Pseudomonadota	Gammaproteobacteria	Enterobacterales_737866	Alteromonadaceae	Pseudoalteromonas	6	narrow	0.000101768	CRT
ASV1302	Bacteria	Proteobacteria	Alphaproteobacteria	Alphaproteobacteria_Incertae_Sedis	Unknown_Family	Acuticoccus	Bacteria	Pseudomonadota	Alphaproteobacteria	Rhizobiales_505101	Amorphaceae	Acuticoccus	7	intermediate	0.000123437	CRT
ASV1303	Bacteria	Bacteroidota	Bacteroidia	Flavobacteriales	NS9_marine_group	NS9_marine_group	Bacteria	Bacteroidota	Bacteroidia	Flavobacteriales_B_877923	UA16	UA16	6	narrow	9.76e-05	CRT
ASV1304	Bacteria	Proteobacteria	Gammaproteobacteria	Cellvibrionales	Halieaceae	OM60(NOR5)_clade	Bacteria	Pseudomonadota	Gammaproteobacteria	Pseudomonadales_A_650612	Halieaceae	Luminiphilus	5	narrow	0.000100205	CRT
ASV1305	Bacteria	Bacteroidota	Bacteroidia	Flavobacteriales	Flavobacteriaceae	NS5_marine_group	Bacteria	Bacteroidota	Bacteroidia	Flavobacteriales_B_877923	Flavobacteriaceae	NA	4	narrow	0.000106899	CRT
ASV1306	Bacteria	Proteobacteria	Gammaproteobacteria	Burkholderiales	Methylophilaceae	OM43_clade	Bacteria	Pseudomonadota	Gammaproteobacteria	Burkholderiales	Methylophilaceae	BACL14	6	narrow	0.000107215	CRT
ASV1307	Bacteria	Proteobacteria	Gammaproteobacteria	Burkholderiales	Nitrosomonadaceae	IS-44	Bacteria	Pseudomonadota	Gammaproteobacteria	Burkholderiales	UBA3031	UBA3031	7	intermediate	9.56e-05	CRT
ASV1308	Bacteria	Bacteroidota	Bacteroidia	Flavobacteriales	Cryomorphaceae	uncultured	Bacteria	Bacteroidota	Bacteroidia	Flavobacteriales_B_877923	Schleiferiaceae	UBA10364	4	narrow	9.82e-05	CRT
ASV1309	Bacteria	Proteobacteria	Alphaproteobacteria	Thalassobaculales	Nisaeaceae	OM75_clade	Bacteria	Pseudomonadota	Alphaproteobacteria	Thalassobaculales_508356	Thalassobaculaceae_508356	UBA7326	4	narrow	0.000106446	CRT
ASV1310	Bacteria	Proteobacteria	Alphaproteobacteria	SAR11_clade	Clade_III	Clade_III	Bacteria	Pseudomonadota	Alphaproteobacteria	Pelagibacterales	Pelagibacteraceae	IMCC9063	4	narrow	9.05e-05	CRT
ASV1311	Bacteria	Bacteroidota	Bacteroidia	Sphingobacteriales	NS11-12_marine_group	NS11-12_marine_group	Bacteria	Bacteroidota	Bacteroidia	NS11-12g_966746	UBA9320	NA	5	narrow	9.07e-05	CRT
ASV1312	Bacteria	Bacteroidota	Bacteroidia	Sphingobacteriales	NS11-12_marine_group	NS11-12_marine_group	Bacteria	Bacteroidota	Bacteroidia	NS11-12g_966746	UBA9320	NA	7	intermediate	9.87e-05	CRT
ASV1313	Bacteria	Bacteroidota	Bacteroidia	Flavobacteriales	Flavobacteriaceae	NS5_marine_group	Bacteria	Bacteroidota	Bacteroidia	Flavobacteriales_B_877923	Flavobacteriaceae	MS024-2A	3	narrow	7.67e-05	CRT
ASV1314	Bacteria	Dadabacteria	Dadabacteriia	Dadabacteriales	Dadabacteriales	Dadabacteriales	Bacteria	Desulfobacterota_D	UBA1144	UBA1144	UBA1144	TMED126	7	intermediate	0.000101642	CRT
ASV1315	Bacteria	Bacteroidota	Bacteroidia	Flavobacteriales	Flavobacteriaceae	NS5_marine_group	Bacteria	Bacteroidota	Bacteroidia	Flavobacteriales_B_877923	Flavobacteriaceae	NA	4	narrow	0.000118214	CRT
ASV1316	Bacteria	Actinobacteriota	Actinobacteria	Micrococcales	Microbacteriaceae	Candidatus_Aquiluna	Bacteria	Actinomycetota	Actinomycetes	Actinomycetales	Microbacteriaceae	Aquiluna	4	narrow	8.63e-05	CRT
ASV1317	Bacteria	Proteobacteria	Alphaproteobacteria	Caulobacterales	Caulobacteraceae	Caulobacter	Bacteria	Pseudomonadota	Alphaproteobacteria	Caulobacterales	Caulobacteraceae	Caulobacter_487784	4	narrow	9.09e-05	CRT
ASV1318	Bacteria	Bacteroidota	Bacteroidia	Flavobacteriales	NS7_marine_group	NS7_marine_group	Bacteria	Bacteroidota	Bacteroidia	Flavobacteriales_B_877923	Parvicellaceae	NA	5	narrow	0.000113496	CRT
ASV1319	Bacteria	Bacteroidota	Bacteroidia	Flavobacteriales	Flavobacteriaceae	NS5_marine_group	Bacteria	Bacteroidota	Bacteroidia	Flavobacteriales_B_877923	Flavobacteriaceae	MS024-2A	4	narrow	0.00010781	CRT
ASV1320	Bacteria	Proteobacteria	Gammaproteobacteria	Cellvibrionales	Halieaceae	Luminiphilus	Bacteria	Pseudomonadota	Gammaproteobacteria	Pseudomonadales_A_650612	Halieaceae	Luminiphilus	5	narrow	0.000106703	CRT
ASV1321	Bacteria	Proteobacteria	Alphaproteobacteria	SAR11_clade	Clade_III	Clade_III	Bacteria	Pseudomonadota	Alphaproteobacteria	Pelagibacterales	Pelagibacteraceae	IMCC9063	5	narrow	0.000102305	CRT
ASV1322	Bacteria	Proteobacteria	Alphaproteobacteria	Micavibrionales	uncultured	uncultured	Bacteria	Pseudomonadota	Alphaproteobacteria	Micavibrionales	Micavibrionaceae	TMED27	6	narrow	0.000118211	CRT
ASV1323	Bacteria	Proteobacteria	Gammaproteobacteria	Salinisphaerales	Solimonadaceae	Hydrocarboniphaga	Bacteria	Pseudomonadota	Gammaproteobacteria	Nevskiales	Nevskiaceae	Hydrocarboniphaga	5	narrow	8.7e-05	CRT
ASV1324	Bacteria	Bacteroidota	Bacteroidia	Flavobacteriales	Flavobacteriaceae	uncultured	Bacteria	Bacteroidota	Bacteroidia	Flavobacteriales_B_877923	Flavobacteriaceae	BACL21	5	narrow	0.000100961	CRT
ASV1325	Bacteria	Proteobacteria	Gammaproteobacteria	Enterobacterales	Enterobacteriaceae	Escherichia-Shigella	Bacteria	Pseudomonadota	Gammaproteobacteria	Enterobacterales_737866	Enterobacteriaceae_A_725029	Escherichia	4	narrow	9.85e-05	CRT
ASV1326	Bacteria	Planctomycetota	Planctomycetes	Pirellulales	Pirellulaceae	Rubripirellula	Bacteria	Planctomycetota	Planctomycetia	Pirellulales	Pirellulaceae	Rubripirellula	4	narrow	0.000111601	CRT
ASV1327	Bacteria	Verrucomicrobiota	Verrucomicrobiae	Verrucomicrobiales	DEV007	DEV007	Bacteria	Verrucomicrobiota	Verrucomicrobiae	Verrucomicrobiales	DEV007	Arctic95D-9	5	narrow	0.000109922	CRT
ASV1328	Unassigned	NA	NA	NA	NA	NA	Bacteria	Pseudomonadota	Alphaproteobacteria	Rickettsiales	Mitochondria	NA	7	intermediate	9.79e-05	CRT
ASV1329	Bacteria	Bacteroidota	Bacteroidia	Flavobacteriales	NS9_marine_group	NS9_marine_group	Bacteria	Bacteroidota	Bacteroidia	Flavobacteriales_B_877923	BACL11	NA	6	narrow	0.000103709	CRT
ASV1330	Bacteria	Proteobacteria	Gammaproteobacteria	Burkholderiales	Methylophilaceae	OM43_clade	Bacteria	Pseudomonadota	Gammaproteobacteria	Burkholderiales	Methylophilaceae	BACL14	6	narrow	9.58e-05	CRT
ASV1331	Bacteria	Proteobacteria	Gammaproteobacteria	SAR86_clade	SAR86_clade	SAR86_clade	Bacteria	Pseudomonadota	Gammaproteobacteria	SAR86_747617	TMED112	TMED112	5	narrow	0.000107239	CRT
ASV1332	Bacteria	Proteobacteria	Alphaproteobacteria	Caulobacterales	Caulobacteraceae	Brevundimonas	Bacteria	Pseudomonadota	Alphaproteobacteria	Caulobacterales	Caulobacteraceae	Brevundimonas	4	narrow	0.000100275	CRT
ASV1333	Bacteria	Proteobacteria	Alphaproteobacteria	Sphingomonadales	Sphingomonadaceae	NA	Bacteria	Pseudomonadota	Alphaproteobacteria	Sphingomonadales	Sphingomonadaceae_486827	NA	3	narrow	0.000105689	CRT
ASV1334	Bacteria	Bacteroidota	Bacteroidia	Flavobacteriales	Flavobacteriaceae	NS5_marine_group	Bacteria	Bacteroidota	Bacteroidia	Flavobacteriales_B_877923	Flavobacteriaceae	MS024-2A	6	narrow	0.000102234	CRT
ASV1335	Bacteria	Bacteroidota	Bacteroidia	Bacteroidales	Prevotellaceae	Prevotella	Bacteria	Bacteroidota	Bacteroidia	Bacteroidales	Bacteroidaceae	Prevotella	9	intermediate	0.000108804	CRT
ASV1336	Bacteria	Proteobacteria	Gammaproteobacteria	OM182_clade	OM182_clade	OM182_clade	Bacteria	Pseudomonadota	Gammaproteobacteria	Pseudomonadales_A_650716	Azotimanducaceae_A_650716	NA	4	narrow	9.57e-05	CRT
ASV1337	Bacteria	Bacteroidota	Bacteroidia	Cytophagales	Cyclobacteriaceae	Marinoscillum	Bacteria	Bacteroidota	Bacteroidia	Cytophagales_B	Cyclobacteriaceae	Marinoscillum	3	narrow	0.000116472	CRT
ASV1338	Bacteria	Bacteroidota	Bacteroidia	Flavobacteriales	Flavobacteriaceae	NA	Bacteria	Bacteroidota	Bacteroidia	Flavobacteriales_B_877923	Flavobacteriaceae	NA	4	narrow	0.000126437	CRT
ASV1339	Bacteria	Proteobacteria	Alphaproteobacteria	Caulobacterales	Caulobacteraceae	Brevundimonas	Bacteria	Pseudomonadota	Alphaproteobacteria	Caulobacterales	Caulobacteraceae	Brevundimonas	3	narrow	8.71e-05	CRT
ASV1340	Bacteria	Proteobacteria	Gammaproteobacteria	Steroidobacterales	Woeseiaceae	Woeseia	Bacteria	Pseudomonadota	Gammaproteobacteria	Woeseiales	Woeseiaceae	SP4260	5	narrow	0.000105593	CRT
ASV1341	Bacteria	Proteobacteria	Gammaproteobacteria	KI89A_clade	KI89A_clade	KI89A_clade	Bacteria	Pseudomonadota	Gammaproteobacteria	Pseudomonadales_A_628887	Azotimanducaceae_A_628887	UBA4421	4	narrow	0.0001108	CRT
ASV1342	Bacteria	Actinobacteriota	Acidimicrobiia	Microtrichales	Ilumatobacteraceae	Ilumatobacter	Bacteria	Actinomycetota	Acidimicrobiia_401430	Acidimicrobiales	Ilumatobacteraceae	Ilumatobacter_A	6	narrow	0.000103917	CRT
ASV1343	Bacteria	Proteobacteria	Alphaproteobacteria	Parvibaculales	PS1_clade	PS1_clade	Bacteria	Pseudomonadota	Alphaproteobacteria	Parvibaculales	RS24	UBA7378	5	narrow	9.67e-05	CRT
ASV1344	Bacteria	Proteobacteria	Alphaproteobacteria	Caulobacterales	Caulobacteraceae	Brevundimonas	Bacteria	Pseudomonadota	Alphaproteobacteria	Caulobacterales	Caulobacteraceae	Brevundimonas	4	narrow	0.00010052	CRT
ASV1345	Bacteria	Planctomycetota	OM190	OM190	OM190	OM190	Bacteria	Planctomycetota	Planctomycetia	Pirellulales	Pirellulaceae	Rubripirellula	7	intermediate	9.2e-05	CRT
ASV1346	Bacteria	Proteobacteria	Alphaproteobacteria	Puniceispirillales	uncultured	uncultured	Bacteria	Pseudomonadota	Alphaproteobacteria	NA	NA	NA	6	narrow	9.41e-05	CRT
ASV1347	Bacteria	NA	NA	NA	NA	NA	Bacteria	NA	NA	NA	NA	NA	12	intermediate	0.000100649	rare
ASV1348	Bacteria	Proteobacteria	Gammaproteobacteria	Oceanospirillales	Saccharospirillaceae	Reinekea	Bacteria	Pseudomonadota	Gammaproteobacteria	Pseudomonadales_A_641035	Natronospirillaceae	Reinekea	3	narrow	7.88e-05	CRT
ASV1349	Bacteria	Proteobacteria	Alphaproteobacteria	Micavibrionales	uncultured	uncultured	Bacteria	Pseudomonadota	Alphaproteobacteria	Micavibrionales	Micavibrionaceae	TMED27	5	narrow	0.000106168	CRT
ASV1350	Bacteria	Proteobacteria	Gammaproteobacteria	Cellvibrionales	Porticoccaceae	SAR92_clade	Bacteria	Pseudomonadota	Gammaproteobacteria	Pseudomonadales_A_650612	Porticoccaceae	HTCC2207	4	narrow	9.84e-05	CRT
ASV1351	Bacteria	Myxococcota	Myxococcia	Myxococcales	Myxococcaceae	P3OB-42	Bacteria	Pseudomonadota	Alphaproteobacteria	NA	NA	NA	4	narrow	9.74e-05	CRT
ASV1352	Bacteria	Proteobacteria	Gammaproteobacteria	Oceanospirillales	Pseudohongiellaceae	Pseudohongiella	Bacteria	Pseudomonadota	Gammaproteobacteria	Pseudomonadales_A_650612	Pseudohongiellaceae	UBA9145	4	narrow	9.34e-05	CRT
ASV1353	Bacteria	Bacteroidota	Bacteroidia	Flavobacteriales	Cryomorphaceae	uncultured	Bacteria	Bacteroidota	Bacteroidia	Flavobacteriales_B_877923	Schleiferiaceae	UBA10364	4	narrow	9.65e-05	CRT
ASV1354	Archaea	Crenarchaeota	Nitrososphaeria	Nitrosopumilales	Nitrosopumilaceae	Candidatus_Nitrosopumilus	Archaea	Thermoproteota	Nitrososphaeria_A	Nitrososphaerales	Nitrosopumilaceae	Nitrosopumilus_5141	4	narrow	9.34e-05	CRT
ASV1355	Bacteria	Myxococcota	Polyangia	Nannocystales	Nannocystaceae	uncultured	Bacteria	Myxococcota_A_473307	Polyangia_463783	Nannocystales	NA	NA	4	narrow	8.5e-05	CRT
ASV1356	Bacteria	Bacteroidota	Bacteroidia	Flavobacteriales	Flavobacteriaceae	NS5_marine_group	Bacteria	Bacteroidota	Bacteroidia	Flavobacteriales_B_877923	Flavobacteriaceae	MS024-2A	4	narrow	9.39e-05	CRT
ASV1357	Bacteria	Bacteroidota	Bacteroidia	Flavobacteriales	Crocinitomicaceae	Salinirepens	Bacteria	Bacteroidota	Bacteroidia	Flavobacteriales_B_877923	Crocinitomicaceae	UBA4466	5	narrow	0.000107265	CRT
ASV1358	Bacteria	Cyanobacteria	Vampirivibrionia	Obscuribacterales	Obscuribacteraceae	Candidatus_Obscuribacter	Bacteria	Cyanobacteriota	Vampirovibrionia	Obscuribacterales	Obscuribacteraceae	Obscuribacter	3	narrow	0.000110259	CRT
ASV1359	Bacteria	Proteobacteria	Alphaproteobacteria	Kordiimonadales	uncultured	uncultured	Bacteria	Pseudomonadota	Alphaproteobacteria	Sphingomonadales	Emcibacteraceae	Paremcibacter	9	intermediate	9.49e-05	CRT
ASV1360	Bacteria	Proteobacteria	Gammaproteobacteria	Alteromonadales	Alteromonadaceae	Alteromonas	Bacteria	Pseudomonadota	Gammaproteobacteria	Enterobacterales_737866	Alteromonadaceae	Alteromonas_F_662371	3	narrow	0.000110689	CRT
ASV1361	Bacteria	Actinobacteriota	Actinobacteria	Micrococcales	Microbacteriaceae	Microbacterium	Bacteria	Actinomycetota	Actinomycetes	Actinomycetales	Microbacteriaceae	Microbacterium_A_383321	5	narrow	0.000100214	CRT
ASV1362	Bacteria	Actinobacteriota	Actinobacteria	Micrococcales	Microbacteriaceae	Candidatus_Aquiluna	Bacteria	Actinomycetota	Actinomycetes	Actinomycetales	Microbacteriaceae	Aquiluna	6	narrow	9.42e-05	CRT
ASV1363	Bacteria	Nitrospinota	Nitrospinia	Nitrospinales	Nitrospinaceae	LS-NOB	Bacteria	Nitrospinota	Nitrospinia	Nitrospinales	VA-1	LS-NOB	4	narrow	9.89e-05	CRT
ASV1364	Bacteria	Proteobacteria	Gammaproteobacteria	Oceanospirillales	Alcanivoracaceae1	Alcanivorax	Bacteria	Pseudomonadota	Gammaproteobacteria	Pseudomonadales_A_660905	Alcanivoracaceae	Alcanivorax	4	narrow	9.04e-05	CRT
ASV1365	Bacteria	Bacteroidota	Bacteroidia	Flavobacteriales	Flavobacteriaceae	Wenyingzhuangia	Bacteria	Bacteroidota	Bacteroidia	Flavobacteriales_B_877923	Flavobacteriaceae	Wenyingzhuangia	4	narrow	9.55e-05	CRT
ASV1366	Bacteria	Proteobacteria	Alphaproteobacteria	Rhodobacterales	Rhodobacteraceae	Marivita	Bacteria	Pseudomonadota	Alphaproteobacteria	Rhodobacterales	Rhodobacteraceae	Marivita_489222	4	narrow	0.000108388	CRT
ASV1367	Bacteria	Proteobacteria	Gammaproteobacteria	Pseudomonadales	Pseudomonadaceae	NA	Bacteria	Pseudomonadota	Gammaproteobacteria	Pseudomonadales_A_650611	Pseudomonadaceae	Stutzerimonas_648792	5	narrow	9.61e-05	CRT
ASV1368	Bacteria	Proteobacteria	Gammaproteobacteria	Cellvibrionales	Porticoccaceae	SAR92_clade	Bacteria	Pseudomonadota	Gammaproteobacteria	Pseudomonadales_A_650612	Porticoccaceae	HTCC2207	5	narrow	8.89e-05	CRT
ASV1369	Bacteria	Verrucomicrobiota	Verrucomicrobiae	Opitutales	Puniceicoccaceae	MB11C04_marine_group	Bacteria	Verrucomicrobiota	Verrucomicrobiae	Opitutales	MB11C04	MB11C04	5	narrow	0.000102703	CRT
ASV1370	Bacteria	Planctomycetota	Planctomycetes	Planctomycetales	Rubinisphaeraceae	uncultured	Bacteria	Planctomycetota	Planctomycetia	Planctomycetales	Planctomycetaceae	Fuerstiella	4	narrow	9.28e-05	CRT
ASV1371	Bacteria	Actinobacteriota	Actinobacteria	Micrococcales	Microbacteriaceae	NA	Bacteria	Actinomycetota	Actinomycetes	Actinomycetales	Microbacteriaceae	NA	4	narrow	0.000122918	CRT
ASV1372	Bacteria	Proteobacteria	Gammaproteobacteria	KI89A_clade	KI89A_clade	KI89A_clade	Bacteria	Pseudomonadota	Gammaproteobacteria	Pseudomonadales_A_628887	Azotimanducaceae_A_628887	UBA4421	4	narrow	7.9748e-05	CRT
ASV1373	Bacteria	Proteobacteria	Gammaproteobacteria	Alteromonadales	Alteromonadaceae	Alteromonas	Bacteria	Pseudomonadota	Gammaproteobacteria	Enterobacterales_737866	Alteromonadaceae	Alteromonas_F_662371	4	narrow	9.8511e-05	CRT
ASV1374	Bacteria	Verrucomicrobiota	Verrucomicrobiae	Opitutales	Puniceicoccaceae	MB11C04_marine_group	Bacteria	Verrucomicrobiota	Verrucomicrobiae	Opitutales	MB11C04	MB11C04	5	narrow	8.28e-05	CRT
ASV1375	Bacteria	Proteobacteria	Alphaproteobacteria	Kordiimonadales	Kordiimonadaceae	Kordiimonas	Bacteria	Pseudomonadota	Alphaproteobacteria	Sphingomonadales	Kordiimonadaceae	Kordiimonas	2	narrow	0.000101382	CRT
ASV1376	Bacteria	Bacteroidota	Rhodothermia	Rhodothermales	Rhodothermaceae	uncultured	Bacteria	Bacteroidota	Rhodothermia	Rhodothermales	UBA10348	1-14-0-65-60-17	7	intermediate	0.00011635	CRT
ASV1377	Bacteria	Bacteroidota	Bacteroidia	Flavobacteriales	NS7_marine_group	NS7_marine_group	Bacteria	Bacteroidota	Bacteroidia	Flavobacteriales_B_877923	Parvicellaceae	NA	6	narrow	9.61e-05	CRT
ASV1378	Bacteria	Proteobacteria	Alphaproteobacteria	Rhodobacterales	Rhodobacteraceae	NA	Bacteria	Pseudomonadota	Alphaproteobacteria	Rhodobacterales	Rhodobacteraceae	NA	3	narrow	0.000108616	CRT
ASV1379	Bacteria	Bacteroidota	Bacteroidia	Cytophagales	Cyclobacteriaceae	Marinoscillum	Bacteria	Bacteroidota	Bacteroidia	Cytophagales_B	MED-G16	MED-G16	4	narrow	0.000104313	CRT
ASV1380	Bacteria	Proteobacteria	Gammaproteobacteria	Alteromonadales	Pseudoalteromonadaceae	Pseudoalteromonas	Bacteria	Pseudomonadota	Gammaproteobacteria	Enterobacterales_737866	Alteromonadaceae	Pseudoalteromonas	5	narrow	9.5169e-05	CRT
ASV1381	Bacteria	Planctomycetota	Planctomycetes	Pirellulales	Pirellulaceae	Rubripirellula	Bacteria	Planctomycetota	Planctomycetia	Pirellulales	Pirellulaceae	Rubripirellula	5	narrow	0.000103467	CRT
ASV1382	Bacteria	Proteobacteria	Alphaproteobacteria	Sphingomonadales	Sphingomonadaceae	Sphingomonas	Bacteria	Pseudomonadota	Alphaproteobacteria	Sphingomonadales	Sphingomonadaceae_486827	NA	4	narrow	9.02e-05	CRT
ASV1383	Bacteria	Verrucomicrobiota	Verrucomicrobiae	Pedosphaerales	Pedosphaeraceae	SCGC_AAA164-E04	Bacteria	Verrucomicrobiota	Verrucomicrobiae	Limisphaerales	AAA164-E04	UBA7971	5	narrow	9.81e-05	CRT
ASV1384	Bacteria	Bacteroidota	Bacteroidia	Flavobacteriales	Flavobacteriaceae	NS2b_marine_group	Bacteria	Bacteroidota	Bacteroidia	Flavobacteriales_B_877923	Flavobacteriaceae	MED-G13	5	narrow	8.89e-05	CRT
ASV1385	Archaea	Nanoarchaeota	Nanoarchaeia	Woesearchaeales	Woesearchaeales	Woesearchaeales	Archaea	Nanoarchaeota	NA	NA	NA	NA	11	intermediate	0.000100185	CRT
ASV1386	Bacteria	Proteobacteria	Alphaproteobacteria	Rhodobacterales	Rhodobacteraceae	Tateyamaria	Bacteria	Pseudomonadota	Alphaproteobacteria	Rhodobacterales	Rhodobacteraceae	Tateyamaria	5	narrow	8.38e-05	CRT
ASV1387	Bacteria	Proteobacteria	Gammaproteobacteria	Tenderiales	Tenderiaceae	Candidatus_Tenderia	Bacteria	Pseudomonadota	Gammaproteobacteria	GCA-002705445_747616	GCA-002705445	NA	4	narrow	7.43e-05	CRT
ASV1388	Bacteria	Proteobacteria	Alphaproteobacteria	Sphingomonadales	Sphingomonadaceae	Altererythrobacter	Bacteria	Pseudomonadota	Alphaproteobacteria	Sphingomonadales	Sphingomonadaceae_486827	Altererythrobacter_D_484366	5	narrow	9.35e-05	CRT
ASV1389	Bacteria	Proteobacteria	Alphaproteobacteria	Rhizobiales	Rhizobiaceae	Allorhizobium-Neorhizobium-Pararhizobium-Rhizobium	Bacteria	Pseudomonadota	Alphaproteobacteria	Rhizobiales_505101	Rhizobiaceae	NA	5	narrow	8.63e-05	CRT
ASV1390	Bacteria	Proteobacteria	Alphaproteobacteria	Rhizobiales	Beijerinckiaceae	Bosea	Bacteria	Pseudomonadota	Alphaproteobacteria	Rhizobiales_505101	Beijerinckiaceae	Bosea	8	intermediate	8.18e-05	CRT
ASV1391	Bacteria	Planctomycetota	Planctomycetes	Planctomycetales	Rubinisphaeraceae	SH-PL14	Bacteria	Planctomycetota	Planctomycetia	Planctomycetales	Planctomycetaceae	Planctomyces_A	6	narrow	0.000106613	CRT
ASV1392	Bacteria	Marinimicrobia_(SAR406_clade)	Marinimicrobia_(SAR406_clade)	Marinimicrobia_(SAR406_clade)	Marinimicrobia_(SAR406_clade)	Marinimicrobia_(SAR406_clade)	Bacteria	Marinisomatota	Marinisomatia	Marinisomatales	TCS55	NA	7	intermediate	8.9e-05	CRT
ASV1393	Bacteria	WPS-2	WPS-2	WPS-2	WPS-2	WPS-2	Bacteria	Eremiobacterota	Xenobia	Xenobiales	NA	NA	7	intermediate	0.000113446	CRT
ASV1394	Bacteria	Proteobacteria	Gammaproteobacteria	Burkholderiales	Comamonadaceae	RS62_marine_group	Bacteria	Pseudomonadota	Gammaproteobacteria	Burkholderiales	Burkholderiaceae_A_595421	RS62	3	narrow	7.58e-05	CRT
ASV1395	Bacteria	Proteobacteria	Gammaproteobacteria	Vibrionales	Vibrionaceae	Vibrio	Bacteria	Pseudomonadota	Gammaproteobacteria	Enterobacterales_737866	Vibrionaceae	Vibrio_A_676397	6	narrow	8.29e-05	CRT
ASV1396	Bacteria	Proteobacteria	Gammaproteobacteria	Steroidobacterales	Woeseiaceae	Woeseia	Bacteria	Pseudomonadota	Gammaproteobacteria	Woeseiales	Woeseiaceae	SP4260	5	narrow	8.7612e-05	CRT
ASV1397	Bacteria	Proteobacteria	Alphaproteobacteria	Rhodobacterales	Rhodobacteraceae	NA	Bacteria	Pseudomonadota	Alphaproteobacteria	Rhodobacterales	Rhodobacteraceae	MED-G52	5	narrow	9.83e-05	CRT
ASV1398	Bacteria	Proteobacteria	Alphaproteobacteria	Sphingomonadales	Sphingomonadaceae	Altererythrobacter	Bacteria	Pseudomonadota	Alphaproteobacteria	Sphingomonadales	Sphingomonadaceae_486827	Altererythrobacter_D_484366	4	narrow	0.000102119	CRT
ASV1399	Bacteria	Proteobacteria	Alphaproteobacteria	Parvibaculales	Parvibaculaceae	uncultured	Bacteria	Pseudomonadota	Alphaproteobacteria	TMED25	TMED25	TMED25	7	intermediate	8.96e-05	CRT
ASV1400	Bacteria	Proteobacteria	Alphaproteobacteria	Rhizobiales	Rhizobiaceae	Fulvimarina	Bacteria	Pseudomonadota	Alphaproteobacteria	Rhizobiales_505101	Rhizobiaceae	Fulvimarina	6	narrow	0.000101065	CRT
ASV1401	Bacteria	Proteobacteria	Gammaproteobacteria	Burkholderiales	Nitrosomonadaceae	IS-44	Bacteria	Pseudomonadota	Gammaproteobacteria	Burkholderiales	UBA3031	UBA3031	4	narrow	9.34e-05	CRT
ASV1402	Bacteria	Proteobacteria	Gammaproteobacteria	Cellvibrionales	Halieaceae	Luminiphilus	Bacteria	Pseudomonadota	Gammaproteobacteria	Pseudomonadales_A_650612	Halieaceae	Luminiphilus	4	narrow	0.000111126	CRT
ASV1403	Bacteria	Proteobacteria	Gammaproteobacteria	Burkholderiales	Comamonadaceae	RS62_marine_group	Bacteria	Pseudomonadota	Gammaproteobacteria	Burkholderiales	Burkholderiaceae_A_595421	RS62	5	narrow	8.86e-05	CRT
ASV1404	Bacteria	Proteobacteria	Alphaproteobacteria	Rhodobacterales	Rhodobacteraceae	NA	Bacteria	Pseudomonadota	Alphaproteobacteria	Rhodobacterales	Rhodobacteraceae	Ascidiaceihabitans	4	narrow	0.000102286	CRT
ASV1405	Bacteria	Bacteroidota	Bacteroidia	Chitinophagales	Saprospiraceae	uncultured	Bacteria	Bacteroidota	Bacteroidia	Chitinophagales	Saprospiraceae	Flavilitoribacter	4	narrow	9.15e-05	CRT
ASV1406	Bacteria	Bacteroidota	Bacteroidia	Flavobacteriales	Flavobacteriaceae	NS5_marine_group	Bacteria	Bacteroidota	Bacteroidia	Flavobacteriales_B_877923	Flavobacteriaceae	NA	7	intermediate	8.89e-05	CRT
ASV1407	Bacteria	Bacteroidota	Bacteroidia	Sphingobacteriales	NS11-12_marine_group	NS11-12_marine_group	Bacteria	Bacteroidota	Bacteroidia	NS11-12g_966746	UBA9320	NA	6	narrow	8.56e-05	CRT
ASV1408	Bacteria	Myxococcota	Myxococcia	Myxococcales	Myxococcaceae	P3OB-42	Bacteria	Pseudomonadota	Alphaproteobacteria	NA	NA	NA	4	narrow	0.000115185	CRT
ASV1409	Bacteria	Proteobacteria	Gammaproteobacteria	Cellvibrionales	Halieaceae	OM60(NOR5)_clade	Bacteria	Pseudomonadota	Gammaproteobacteria	Pseudomonadales_A_650612	Halieaceae	Luminiphilus	5	narrow	0.000103794	CRT
ASV1410	Bacteria	Actinobacteriota	Actinobacteria	Micrococcales	Microbacteriaceae	Microbacterium	Bacteria	Actinomycetota	Actinomycetes	Actinomycetales	Microbacteriaceae	Microbacterium_A_383321	5	narrow	9.62e-05	CRT
ASV1411	Bacteria	Proteobacteria	Alphaproteobacteria	Defluviicoccales	uncultured	uncultured	Bacteria	Pseudomonadota	Alphaproteobacteria	TMED109	TMED109	TMED109	4	narrow	8.85e-05	CRT
ASV1412	Bacteria	Proteobacteria	Alphaproteobacteria	Defluviicoccales	uncultured	uncultured	Bacteria	Pseudomonadota	Alphaproteobacteria	TMED109	TMED109	TMED109	6	narrow	8.61e-05	CRT
ASV1413	Bacteria	Proteobacteria	Alphaproteobacteria	Rhizobiales	Rhizobiaceae	Allorhizobium-Neorhizobium-Pararhizobium-Rhizobium	Bacteria	Pseudomonadota	Alphaproteobacteria	Rhizobiales_505101	Rhizobiaceae	NA	4	narrow	0.000110525	CRT
ASV1414	Bacteria	Proteobacteria	Gammaproteobacteria	Thiotrichales	Thiotrichaceae	uncultured	Bacteria	Pseudomonadota	Gammaproteobacteria	GCA-002705445_747616	GCA-002705445	GCA-2705445	8	intermediate	8.45e-05	CRT
ASV1415	Bacteria	Proteobacteria	Alphaproteobacteria	Puniceispirillales	uncultured	uncultured	Bacteria	Pseudomonadota	Alphaproteobacteria	NA	NA	NA	6	narrow	8.12e-05	CRT
ASV1416	Bacteria	Bacteroidota	Bacteroidia	Flavobacteriales	Flavobacteriaceae	uncultured	Bacteria	Bacteroidota	Bacteroidia	Flavobacteriales_B_877923	Flavobacteriaceae	Pseudotenacibaculum	3	narrow	9.13e-05	CRT
ASV1417	Bacteria	Proteobacteria	Alphaproteobacteria	Caulobacterales	Caulobacteraceae	Brevundimonas	Bacteria	Pseudomonadota	Alphaproteobacteria	Caulobacterales	Caulobacteraceae	Brevundimonas	4	narrow	7.81e-05	CRT
ASV1418	Bacteria	Bacteroidota	Bacteroidia	Flavobacteriales	Flavobacteriaceae	NS4_marine_group	Bacteria	Bacteroidota	Bacteroidia	Flavobacteriales_B_877923	Flavobacteriaceae	UBA7446	4	narrow	9.75e-05	CRT
ASV1419	Bacteria	Verrucomicrobiota	Verrucomicrobiae	Opitutales	Puniceicoccaceae	Lentimonas	Bacteria	Verrucomicrobiota	Verrucomicrobiae	Opitutales	Coraliomargaritaceae	Lentimonas	6	narrow	8.31e-05	CRT
ASV1420	Bacteria	Proteobacteria	Alphaproteobacteria	Puniceispirillales	SAR116_clade	SAR116_clade	Bacteria	Pseudomonadota	Alphaproteobacteria	Puniceispirillales_A_508355	Puniceispirillaceae	UBA5951	6	narrow	9.63e-05	CRT
ASV1421	Bacteria	Bacteroidota	Bacteroidia	Flavobacteriales	Flavobacteriaceae	NS5_marine_group	Bacteria	Bacteroidota	Bacteroidia	Flavobacteriales_B_877923	Flavobacteriaceae	Marisimplicoccus	4	narrow	9.6e-05	CRT
ASV1422	Bacteria	Planctomycetota	Planctomycetes	Pirellulales	Pirellulaceae	Rhodopirellula	Bacteria	Planctomycetota	Planctomycetia	Pirellulales	Pirellulaceae	UBA721	5	narrow	8.17e-05	CRT
ASV1423	Bacteria	Bacteroidota	Bacteroidia	Flavobacteriales	Flavobacteriaceae	NS4_marine_group	Bacteria	Bacteroidota	Bacteroidia	Flavobacteriales_B_877923	Flavobacteriaceae	UBA7446	2	narrow	0.000103252	CRT
ASV1424	Bacteria	PAUC34f	PAUC34f	PAUC34f	PAUC34f	PAUC34f	Bacteria	Latescibacterota	UBA2968	UBA8231	UBA8231	GCA-2693325	6	narrow	8.27e-05	CRT
ASV1425	Bacteria	Bacteroidota	Bacteroidia	Flavobacteriales	Flavobacteriaceae	Flavicella	Bacteria	Bacteroidota	Bacteroidia	Flavobacteriales_B_877923	Flavobacteriaceae	Flavicella	3	narrow	9.8e-05	CRT
ASV1426	Bacteria	Verrucomicrobiota	Verrucomicrobiae	Pedosphaerales	Pedosphaeraceae	SCGC_AAA164-E04	Bacteria	Verrucomicrobiota	Verrucomicrobiae	Limisphaerales	AAA164-E04	AAA164-E04	4	narrow	8.91e-05	CRT
ASV1427	Bacteria	Proteobacteria	Gammaproteobacteria	Oceanospirillales	Nitrincolaceae	uncultured	Bacteria	Pseudomonadota	Gammaproteobacteria	Enterobacterales_737866	Kangiellaceae	NA	4	narrow	9.33e-05	CRT
ASV1428	Bacteria	Planctomycetota	Planctomycetes	Pirellulales	Pirellulaceae	uncultured	Bacteria	Planctomycetota	Planctomycetia	Pirellulales	UBA1268	UBA1268	5	narrow	0.000103682	CRT
ASV1429	Bacteria	Proteobacteria	Alphaproteobacteria	Rhodobacterales	Rhodobacteraceae	NA	Bacteria	Pseudomonadota	Alphaproteobacteria	Rhodobacterales	Rhodobacteraceae	MED-G52	4	narrow	8.6e-05	CRT
ASV1430	Bacteria	Verrucomicrobiota	Verrucomicrobiae	Opitutales	Puniceicoccaceae	MB11C04_marine_group	Bacteria	Verrucomicrobiota	Verrucomicrobiae	Opitutales	MB11C04	MB11C04	5	narrow	8.28e-05	CRT
ASV1431	Bacteria	Proteobacteria	Gammaproteobacteria	Oceanospirillales	Nitrincolaceae	uncultured	Bacteria	Pseudomonadota	Gammaproteobacteria	Enterobacterales_737866	Kangiellaceae	NA	5	narrow	8.08e-05	CRT
ASV1432	Bacteria	Bacteroidota	Bacteroidia	Cytophagales	Cyclobacteriaceae	Marinoscillum	Bacteria	Bacteroidota	Bacteroidia	Cytophagales_B	MED-G16	MED-G16	3	narrow	9.42e-05	CRT
ASV1433	Bacteria	Proteobacteria	Alphaproteobacteria	Rhizobiales	Rhizobiaceae	Allorhizobium-Neorhizobium-Pararhizobium-Rhizobium	Bacteria	Pseudomonadota	Alphaproteobacteria	Rhizobiales_505101	Rhizobiaceae	Agrobacterium	4	narrow	0.000111102	CRT
ASV1434	Bacteria	Bacteroidota	Bacteroidia	Flavobacteriales	NS9_marine_group	NS9_marine_group	Bacteria	Bacteroidota	Bacteroidia	Flavobacteriales_B_877923	UA16	UBA11663	3	narrow	8e-05	CRT
ASV1435	Bacteria	Myxococcota	Polyangia	Nannocystales	Nannocystaceae	NA	Bacteria	Myxococcota_A_473307	Polyangia_463783	Nannocystales	Nannocystaceae	NA	7	intermediate	8.35e-05	CRT
ASV1436	Bacteria	Proteobacteria	Gammaproteobacteria	OM182_clade	OM182_clade	OM182_clade	Bacteria	Pseudomonadota	Gammaproteobacteria	Pseudomonadales_A_650716	Azotimanducaceae_A_650716	UBA9926	4	narrow	9.16e-05	CRT
ASV1437	Bacteria	Proteobacteria	Gammaproteobacteria	Cellvibrionales	Halieaceae	OM60(NOR5)_clade	Bacteria	Pseudomonadota	Gammaproteobacteria	Pseudomonadales_A_650612	Halieaceae	Luminiphilus	2	narrow	7.99e-05	CRT
ASV1438	Archaea	Thermoplasmatota	Thermoplasmata	Marine_Group_II	Marine_Group_II	Marine_Group_II	Archaea	Thermoplasmatota	Poseidoniia	Poseidoniales	Poseidoniaceae	MGIIa-K1	4	narrow	7.55e-05	CRT
ASV1439	Bacteria	Proteobacteria	Gammaproteobacteria	Alteromonadales	Colwelliaceae	Colwellia	Bacteria	Pseudomonadota	Gammaproteobacteria	Enterobacterales_737866	Alteromonadaceae	Colwellia_A_665065	3	narrow	9.68e-05	CRT
ASV1440	Bacteria	Verrucomicrobiota	Chlamydiae	Chlamydiales	Simkaniaceae	uncultured	Bacteria	Chlamydiota	Chlamydiia	Chlamydiales_778129	NA	NA	4	narrow	0.000114705	CRT
ASV1441	Bacteria	Campilobacterota	Campylobacteria	Campylobacterales	Arcobacteraceae	Pseudarcobacter	Bacteria	Campylobacterota_A	Campylobacteria	Campylobacterales	Arcobacteraceae	Arcobacter_475833	5	narrow	9.02e-05	CRT
ASV1442	Bacteria	Verrucomicrobiota	Verrucomicrobiae	Opitutales	Puniceicoccaceae	MB11C04_marine_group	Bacteria	Verrucomicrobiota	Verrucomicrobiae	Opitutales	MB11C04	MB11C04	3	narrow	0.000115811	CRT
ASV1443	Bacteria	Proteobacteria	Gammaproteobacteria	Cellvibrionales	Porticoccaceae	Porticoccus	Bacteria	Pseudomonadota	Gammaproteobacteria	Pseudomonadales_A_650612	Porticoccaceae	Porticoccus	4	narrow	9.34e-05	CRT
ASV1444	Bacteria	Proteobacteria	Alphaproteobacteria	Sphingomonadales	Sphingomonadaceae	Altererythrobacter	Bacteria	Pseudomonadota	Alphaproteobacteria	Sphingomonadales	Sphingomonadaceae_486827	Altererythrobacter_D_484366	5	narrow	7.96e-05	CRT
ASV1445	Bacteria	Proteobacteria	Alphaproteobacteria	Rhizobiales	Methylopilaceae	Methylopila	Bacteria	Pseudomonadota	Alphaproteobacteria	Rhizobiales_505101	Methylopilaceae	Methylopila_502230	3	narrow	8.68e-05	CRT
ASV1446	Bacteria	Bacteroidota	Bacteroidia	Flavobacteriales	Flavobacteriaceae	NS4_marine_group	Bacteria	Bacteroidota	Bacteroidia	Flavobacteriales_B_877923	Flavobacteriaceae	UBA7446	4	narrow	9.49e-05	CRT
ASV1447	Bacteria	Proteobacteria	Gammaproteobacteria	Legionellales	Legionellaceae	Legionella	Bacteria	Pseudomonadota	Gammaproteobacteria	Legionellales	Legionellaceae	Legionella_D	5	narrow	7.71e-05	CRT
ASV1448	Bacteria	Proteobacteria	Alphaproteobacteria	Caulobacterales	Caulobacteraceae	Phenylobacterium	Bacteria	Pseudomonadota	Alphaproteobacteria	Caulobacterales	Caulobacteraceae	Phenylobacterium	5	narrow	7.85e-05	CRT
ASV1449	Bacteria	Proteobacteria	Alphaproteobacteria	Puniceispirillales	SAR116_clade	SAR116_clade	Bacteria	Pseudomonadota	Alphaproteobacteria	Puniceispirillales_A_508355	Puniceispirillaceae	HIMB100	4	narrow	8.74e-05	CRT
ASV1450	Bacteria	Marinimicrobia_(SAR406_clade)	Marinimicrobia_(SAR406_clade)	Marinimicrobia_(SAR406_clade)	Marinimicrobia_(SAR406_clade)	Marinimicrobia_(SAR406_clade)	Bacteria	Marinisomatota	Marinisomatia	Marinisomatales	TCS55	NA	6	narrow	8.16e-05	CRT
ASV1451	Bacteria	Proteobacteria	Gammaproteobacteria	UBA10353_marine_group	UBA10353_marine_group	UBA10353_marine_group	Bacteria	Pseudomonadota	Gammaproteobacteria	Arenicellales	UBA868	UBA868	6	narrow	8.31e-05	CRT
ASV1452	Bacteria	Planctomycetota	Planctomycetes	Gemmatales	Gemmataceae	Gemmata	Bacteria	Planctomycetota	Planctomycetia	Gemmatales	Gemmataceae	Urbifossiella	7	intermediate	8.73e-05	CRT
ASV1453	Bacteria	Proteobacteria	Gammaproteobacteria	Burkholderiales	Burkholderiaceae	Ralstonia	Bacteria	Pseudomonadota	Gammaproteobacteria	Burkholderiales	Burkholderiaceae_A_595421	Ralstonia	1	narrow	6.29e-05	CRT
ASV1454	Bacteria	Proteobacteria	Gammaproteobacteria	Enterobacterales	Enterobacteriaceae	NA	Bacteria	Pseudomonadota	Gammaproteobacteria	Enterobacterales_737866	Enterobacteriaceae_A_725029	NA	2	narrow	7.62e-05	CRT
ASV1455	Bacteria	Proteobacteria	Gammaproteobacteria	Alteromonadales	Alteromonadaceae	Glaciecola	Bacteria	Pseudomonadota	Gammaproteobacteria	Enterobacterales_737866	Alteromonadaceae	Glaciecola_662566	3	narrow	8.16e-05	CRT
ASV1456	Bacteria	NA	NA	NA	NA	NA	Archaea	Asgardarchaeota	Heimdallarchaeia	Heimdallarchaeales_5843	Kariarchaeaceae	Kariarchaeum	2	narrow	7.34e-05	CRT
ASV1457	Bacteria	Cyanobacteria	Cyanobacteriia	Synechococcales	Cyanobiaceae	Synechococcus_CC9902	Bacteria	Cyanobacteriota	Cyanobacteriia	PCC-6307	Cyanobiaceae	Synechococcus_C	3	narrow	0.000111548	CRT
ASV1458	Bacteria	Cyanobacteria	Vampirivibrionia	Obscuribacterales	Obscuribacteraceae	Obscuribacteraceae	Bacteria	Cyanobacteriota	Vampirovibrionia	Obscuribacterales	Obscuribacteraceae	NA	4	narrow	9.31e-05	CRT
ASV1459	Bacteria	Proteobacteria	Alphaproteobacteria	Caulobacterales	Caulobacteraceae	Caulobacter	Bacteria	Pseudomonadota	Alphaproteobacteria	Caulobacterales	Caulobacteraceae	Caulobacter_487784	3	narrow	7.57e-05	CRT
ASV1460	Bacteria	Proteobacteria	Gammaproteobacteria	Tenderiales	Tenderiaceae	Candidatus_Tenderia	Bacteria	Pseudomonadota	Gammaproteobacteria	GCA-002705445_747616	GCA-002705445	NA	5	narrow	7.32e-05	CRT
ASV1461	Bacteria	Planctomycetota	Planctomycetes	Pirellulales	Pirellulaceae	Rubripirellula	Bacteria	Planctomycetota	Planctomycetia	Pirellulales	Pirellulaceae	Rubripirellula	6	narrow	8.76e-05	CRT
ASV1462	Bacteria	Verrucomicrobiota	Verrucomicrobiae	Opitutales	Puniceicoccaceae	Coraliomargarita	Bacteria	Verrucomicrobiota	Verrucomicrobiae	Opitutales	Coraliomargaritaceae	Coraliomargarita_B_755746	4	narrow	7.43e-05	CRT
ASV1463	Bacteria	Bacteroidota	Bacteroidia	Flavobacteriales	Flavobacteriaceae	NS5_marine_group	Bacteria	Bacteroidota	Bacteroidia	Flavobacteriales_B_877923	Flavobacteriaceae	MS024-2A	3	narrow	8.32e-05	CRT
ASV1464	Bacteria	Verrucomicrobiota	Verrucomicrobiae	Opitutales	Puniceicoccaceae	MB11C04_marine_group	Bacteria	Verrucomicrobiota	Verrucomicrobiae	Opitutales	MB11C04	MB11C04	4	narrow	8.22e-05	CRT
ASV1465	Bacteria	Proteobacteria	Gammaproteobacteria	KI89A_clade	KI89A_clade	KI89A_clade	Bacteria	Pseudomonadota	Gammaproteobacteria	Pseudomonadales_A_628887	Azotimanducaceae_A_628887	UBA4421	5	narrow	7.02e-05	CRT
ASV1466	Bacteria	Proteobacteria	Gammaproteobacteria	Cellvibrionales	Halieaceae	OM60(NOR5)_clade	Bacteria	Pseudomonadota	Gammaproteobacteria	Pseudomonadales_A_650612	Halieaceae	Luminiphilus	2	narrow	7.74e-05	CRT
ASV1467	Bacteria	Proteobacteria	Gammaproteobacteria	Vibrionales	Vibrionaceae	Vibrio	Bacteria	Pseudomonadota	Gammaproteobacteria	Enterobacterales_737866	Vibrionaceae	NA	4	narrow	8.36e-05	CRT
ASV1468	Bacteria	Verrucomicrobiota	Verrucomicrobiae	Pedosphaerales	Pedosphaeraceae	SCGC_AAA164-E04	Bacteria	Verrucomicrobiota	Verrucomicrobiae	Limisphaerales	AAA164-E04	AAA164-E04	5	narrow	9.71e-05	CRT
ASV1469	Bacteria	Bacteroidota	Bacteroidia	Cytophagales	Cyclobacteriaceae	Marinoscillum	Bacteria	Bacteroidota	Bacteroidia	Cytophagales_B	Cyclobacteriaceae	Marinoscillum	5	narrow	8.86e-05	CRT
ASV1470	Bacteria	Bacteroidota	Bacteroidia	Cytophagales	Cyclobacteriaceae	Marinoscillum	Bacteria	Bacteroidota	Bacteroidia	Cytophagales_B	Cyclobacteriaceae	Marinoscillum	4	narrow	8e-05	CRT
ASV1471	Archaea	Crenarchaeota	Nitrososphaeria	Nitrosopumilales	Nitrosopumilaceae	Candidatus_Nitrosopumilus	Archaea	Thermoproteota	Nitrososphaeria_A	Nitrososphaerales	Nitrosopumilaceae	Nitrosopumilus_5141	3	narrow	7.49e-05	CRT
ASV1472	Bacteria	Proteobacteria	Gammaproteobacteria	Ga0077536	Ga0077536	Ga0077536	Bacteria	Pseudomonadota	Gammaproteobacteria	Immundisolibacterales	Immundisolibacteraceae	Immundisolibacter	3	narrow	7.14e-05	CRT
ASV1473	Bacteria	Proteobacteria	Alphaproteobacteria	Rhodobacterales	Rhodobacteraceae	Yoonia-Loktanella	Bacteria	Pseudomonadota	Alphaproteobacteria	Rhodobacterales	Rhodobacteraceae	Yoonia	5	narrow	6.82e-05	CRT
ASV1474	Bacteria	Proteobacteria	Alphaproteobacteria	Rhizobiales	Beijerinckiaceae	Bosea	Bacteria	Pseudomonadota	Alphaproteobacteria	Rhizobiales_505101	Beijerinckiaceae	Bosea	7	intermediate	8.9e-05	CRT
ASV1475	Bacteria	Proteobacteria	Gammaproteobacteria	SAR86_clade	SAR86_clade	SAR86_clade	Bacteria	Pseudomonadota	Gammaproteobacteria	SAR86_747617	TMED112	TMED112	4	narrow	7.93e-05	CRT
ASV1476	Bacteria	Verrucomicrobiota	Verrucomicrobiae	Opitutales	Puniceicoccaceae	MB11C04_marine_group	Bacteria	Verrucomicrobiota	Verrucomicrobiae	Opitutales	MB11C04	MB11C04	5	narrow	9.27e-05	CRT
ASV1477	Bacteria	Marinimicrobia_(SAR406_clade)	Marinimicrobia_(SAR406_clade)	Marinimicrobia_(SAR406_clade)	Marinimicrobia_(SAR406_clade)	Marinimicrobia_(SAR406_clade)	Bacteria	Marinisomatota	Marinisomatia	Marinisomatales	TCS55	NA	5	narrow	8.49e-05	CRT
ASV1478	Bacteria	Marinimicrobia_(SAR406_clade)	Marinimicrobia_(SAR406_clade)	Marinimicrobia_(SAR406_clade)	Marinimicrobia_(SAR406_clade)	Marinimicrobia_(SAR406_clade)	Bacteria	Marinisomatota	Marinisomatia	Marinisomatales	TCS55	NA	5	narrow	8.48e-05	CRT
ASV1479	Bacteria	Proteobacteria	Alphaproteobacteria	Rhizobiales	Beijerinckiaceae	Methylobacterium-Methylorubrum	Bacteria	Pseudomonadota	Alphaproteobacteria	Rhizobiales_505101	Beijerinckiaceae	Methylobacterium	5	narrow	7.55e-05	CRT
ASV1480	Bacteria	Bacteroidota	Bacteroidia	Flavobacteriales	Flavobacteriaceae	NS5_marine_group	Bacteria	Bacteroidota	Bacteroidia	Flavobacteriales_B_877923	Flavobacteriaceae	Marisimplicoccus	4	narrow	8.32e-05	CRT
ASV1481	Bacteria	Planctomycetota	Planctomycetes	Planctomycetales	Rubinisphaeraceae	uncultured	Bacteria	Planctomycetota	Planctomycetia	Planctomycetales	Planctomycetaceae	Fuerstiella	5	narrow	8.53e-05	CRT
ASV1482	Bacteria	Planctomycetota	Planctomycetes	Planctomycetales	Gimesiaceae	uncultured	Bacteria	Planctomycetota	Planctomycetia	Planctomycetales	Planctomycetaceae	NA	5	narrow	9.65e-05	CRT
ASV1483	Bacteria	Campilobacterota	Campylobacteria	Campylobacterales	Arcobacteraceae	uncultured	Bacteria	Campylobacterota_A	Campylobacteria	Campylobacterales	Arcobacteraceae	Poseidonibacter	4	narrow	0.000116025	CRT
ASV1484	Bacteria	Proteobacteria	Alphaproteobacteria	Rhodospirillales	Terasakiellaceae	uncultured	Bacteria	Pseudomonadota	Alphaproteobacteria	UBA8366	GCA-2696645	Marivibrio	3	narrow	8.25e-05	CRT
ASV1485	Bacteria	Proteobacteria	Alphaproteobacteria	Rhizobiales	Beijerinckiaceae	Methylobacterium-Methylorubrum	Bacteria	Pseudomonadota	Alphaproteobacteria	Rhizobiales_505101	Beijerinckiaceae	Methylobacterium	6	narrow	0.000100245	CRT
ASV1486	Bacteria	Bacteroidota	Bacteroidia	Cytophagales	Cyclobacteriaceae	Marinoscillum	Bacteria	Bacteroidota	Bacteroidia	Cytophagales_B	Cyclobacteriaceae	Marinoscillum	5	narrow	8.28e-05	CRT
ASV1487	Bacteria	Bacteroidota	Bacteroidia	Cytophagales	Microscillaceae	uncultured	Bacteria	Bacteroidota	Bacteroidia	Cytophagales_B	Cyclobacteriaceae	Chryseolinea_899021	2	narrow	9.29e-05	CRT
ASV1488	Bacteria	Proteobacteria	Alphaproteobacteria	Sphingomonadales	Sphingomonadaceae	Sphingomonas	Bacteria	Pseudomonadota	Alphaproteobacteria	Sphingomonadales	Sphingomonadaceae_486827	Sphingomonas_L_486704	3	narrow	6.36e-05	CRT
ASV1489	Bacteria	Proteobacteria	Gammaproteobacteria	Methylococcales	Cycloclasticaceae	Cycloclasticus	Bacteria	Pseudomonadota	Gammaproteobacteria	Methylococcales	Cycloclasticaceae	Cycloclasticus	5	narrow	7.48e-05	CRT
ASV1490	Bacteria	Proteobacteria	Alphaproteobacteria	Kordiimonadales	uncultured	uncultured	Bacteria	Pseudomonadota	Alphaproteobacteria	Sphingomonadales	Emcibacteraceae	Paremcibacter	5	narrow	9.63e-05	CRT
ASV1491	Bacteria	Proteobacteria	Gammaproteobacteria	Alteromonadales	Pseudoalteromonadaceae	Pseudoalteromonas	Bacteria	Pseudomonadota	Gammaproteobacteria	Enterobacterales_737866	Alteromonadaceae	Pseudoalteromonas	5	narrow	7.78e-05	CRT
ASV1492	Bacteria	NA	NA	NA	NA	NA	Bacteria	NA	NA	NA	NA	NA	6	narrow	5.97e-05	CRT
ASV1493	Archaea	Thermoplasmatota	Thermoplasmata	Marine_Group_II	Marine_Group_II	Marine_Group_II	Archaea	Thermoplasmatota	Poseidoniia	Poseidoniales	Poseidoniaceae	MGIIa-L1_1279	5	narrow	7.7466e-05	CRT
ASV1494	Bacteria	Bacteroidota	Bacteroidia	Cytophagales	Cyclobacteriaceae	Marinoscillum	Bacteria	Bacteroidota	Bacteroidia	Cytophagales_B	Cyclobacteriaceae	Marinoscillum	4	narrow	8.62e-05	CRT
ASV1495	Bacteria	Bacteroidota	Bacteroidia	Flavobacteriales	Cryomorphaceae	NS10_marine_group	Bacteria	Bacteroidota	Bacteroidia	NA	NA	NA	5	narrow	7.58e-05	CRT
ASV1496	Bacteria	Proteobacteria	Gammaproteobacteria	Alteromonadales	Alteromonadaceae	Paraglaciecola	Bacteria	Pseudomonadota	Gammaproteobacteria	Enterobacterales_737866	Alteromonadaceae	Paraglaciecola	4	narrow	6.09e-05	CRT
ASV1497	Bacteria	Actinobacteriota	Actinobacteria	Propionibacteriales	Nocardioidaceae	Nocardioides	Bacteria	Actinomycetota	Actinomycetes	Propionibacteriales	Nocardioidaceae	Nocardioides_A_392796	6	narrow	8.17e-05	CRT
ASV1498	Bacteria	Proteobacteria	Alphaproteobacteria	Rhodobacterales	Rhodobacteraceae	NA	Bacteria	Pseudomonadota	Alphaproteobacteria	Rhodobacterales	Rhodobacteraceae	MED-G52	4	narrow	7.75e-05	CRT
ASV1499	Archaea	Thermoplasmatota	Thermoplasmata	Marine_Group_II	Marine_Group_II	Marine_Group_II	Archaea	Thermoplasmatota	Poseidoniia	Poseidoniales	Poseidoniaceae	Poseidonia	3	narrow	7.76e-05	CRT
ASV1500	Bacteria	Proteobacteria	Alphaproteobacteria	Rhodobacterales	Rhodobacteraceae	NA	Bacteria	Pseudomonadota	Alphaproteobacteria	Rhodobacterales	Rhodobacteraceae	NA	3	narrow	6.73e-05	CRT
ASV1501	Bacteria	Bacteroidota	Bacteroidia	Flavobacteriales	Flavobacteriaceae	uncultured	Bacteria	Bacteroidota	Bacteroidia	Flavobacteriales_B_877923	Flavobacteriaceae	GCA-002733185	4	narrow	8.01e-05	CRT
ASV1502	Bacteria	Bacteroidota	Bacteroidia	Flavobacteriales	Flavobacteriaceae	uncultured	Bacteria	Bacteroidota	Bacteroidia	Flavobacteriales_B_877923	Flavobacteriaceae	BACL21	4	narrow	9.48e-05	CRT
ASV1503	Bacteria	Proteobacteria	Alphaproteobacteria	Rhodobacterales	Rhodobacteraceae	Jannaschia	Bacteria	Pseudomonadota	Alphaproteobacteria	Rhodobacterales	Rhodobacteraceae	Thalassobacter	3	narrow	8.62e-05	CRT
ASV1504	Bacteria	Bacteroidota	Bacteroidia	Flavobacteriales	NS9_marine_group	NS9_marine_group	Bacteria	Bacteroidota	Bacteroidia	Flavobacteriales_B_877923	UA16	NA	3	narrow	8.71e-05	CRT
ASV1505	Bacteria	Proteobacteria	Alphaproteobacteria	Rhizobiales	Rhizobiaceae	Allorhizobium-Neorhizobium-Pararhizobium-Rhizobium	Bacteria	Pseudomonadota	Alphaproteobacteria	Rhizobiales_505101	Rhizobiaceae	Agrobacterium	4	narrow	7.65e-05	CRT
ASV1506	Bacteria	Proteobacteria	Gammaproteobacteria	Cellvibrionales	Halieaceae	OM60(NOR5)_clade	Bacteria	Pseudomonadota	Gammaproteobacteria	Pseudomonadales_A_650612	Halieaceae	Luminiphilus	3	narrow	8.07e-05	CRT
ASV1507	Bacteria	Bacteroidota	Bacteroidia	Flavobacteriales	Flavobacteriaceae	NS2b_marine_group	Bacteria	Bacteroidota	Bacteroidia	Flavobacteriales_B_877923	Flavobacteriaceae	MED-G13	4	narrow	6.86e-05	CRT
ASV1508	Bacteria	Proteobacteria	Gammaproteobacteria	OM182_clade	OM182_clade	OM182_clade	Bacteria	Pseudomonadota	Gammaproteobacteria	Pseudomonadales_A_650716	Azotimanducaceae_A_650716	UBA9926	3	narrow	7.83e-05	CRT
ASV1509	Bacteria	Proteobacteria	Alphaproteobacteria	Rhodobacterales	Rhodobacteraceae	NA	Bacteria	Pseudomonadota	Alphaproteobacteria	Rhodobacterales	Rhodobacteraceae	NA	1	narrow	7.37e-05	CRT
ASV1510	Bacteria	Proteobacteria	Gammaproteobacteria	Tenderiales	Tenderiaceae	Candidatus_Tenderia	Bacteria	Pseudomonadota	Gammaproteobacteria	GCA-002705445_747616	GCA-002705445	NA	5	narrow	5.77e-05	CRT
ASV1511	Bacteria	Planctomycetota	Planctomycetes	Pirellulales	Pirellulaceae	Blastopirellula	Bacteria	Planctomycetota	Planctomycetia	Pirellulales	Pirellulaceae	Mariniblastus	3	narrow	7.1e-05	CRT
ASV1512	Bacteria	NA	NA	NA	NA	NA	Archaea	Asgardarchaeota	Heimdallarchaeia	Heimdallarchaeales_5843	Kariarchaeaceae	Kariarchaeum	2	narrow	7.7e-05	CRT
ASV1513	Bacteria	Bacteroidota	Bacteroidia	Flavobacteriales	Flavobacteriaceae	Polaribacter	Bacteria	Bacteroidota	Bacteroidia	Flavobacteriales_B_877923	Flavobacteriaceae	Polaribacter_A	3	narrow	7.15e-05	CRT
ASV1514	Bacteria	Verrucomicrobiota	Chlamydiae	Chlamydiales	Simkaniaceae	uncultured	Bacteria	Chlamydiota	Chlamydiia	Chlamydiales_778129	NA	NA	3	narrow	0.000109362	CRT
ASV1515	Bacteria	Verrucomicrobiota	Verrucomicrobiae	Opitutales	Puniceicoccaceae	MB11C04_marine_group	Bacteria	Verrucomicrobiota	Verrucomicrobiae	Opitutales	MB11C04	MB11C04	3	narrow	6.54e-05	CRT
ASV1516	Bacteria	Proteobacteria	Alphaproteobacteria	Sphingomonadales	Sphingomonadaceae	Sphingomonas	Bacteria	Pseudomonadota	Alphaproteobacteria	Sphingomonadales	Sphingomonadaceae_486827	Sphingomonas_L_486704	4	narrow	8.36e-05	CRT
ASV1517	Bacteria	Proteobacteria	Alphaproteobacteria	Puniceispirillales	uncultured	uncultured	Bacteria	Pseudomonadota	Alphaproteobacteria	Thalassobaculales_508039	Thalassobaculaceae_508039	Thalassobaculum_A_508031	7	intermediate	7.98e-05	CRT
ASV1518	Bacteria	Proteobacteria	Alphaproteobacteria	Rhizobiales	Methylopilaceae	Methylopila	Bacteria	Pseudomonadota	Alphaproteobacteria	Rhizobiales_505101	Methylopilaceae	Methylopila_502230	4	narrow	7.85e-05	CRT
ASV1519	Bacteria	NA	NA	NA	NA	NA	Bacteria	NA	NA	NA	NA	NA	11	intermediate	6.58e-05	rare
ASV1520	Bacteria	Bacteroidota	Bacteroidia	Flavobacteriales	NS9_marine_group	NS9_marine_group	Bacteria	Bacteroidota	Bacteroidia	Flavobacteriales_B_894219	Vicingaceae_894219	NA	5	narrow	7.57e-05	CRT
ASV1521	Bacteria	Cyanobacteria	Vampirivibrionia	Obscuribacterales	Obscuribacteraceae	Obscuribacteraceae	Bacteria	Cyanobacteriota	Vampirovibrionia	Obscuribacterales	Obscuribacteraceae	NA	5	narrow	8.49e-05	CRT
ASV1522	Bacteria	Bacteroidota	Bacteroidia	Cytophagales	Microscillaceae	OLB12	Bacteria	Bacteroidota	Bacteroidia	Cytophagales_B	Cyclobacteriaceae	ELB16-189	2	narrow	7.15e-05	CRT
ASV1523	Bacteria	Bacteroidota	Bacteroidia	Flavobacteriales	Flavobacteriaceae	NS5_marine_group	Bacteria	Bacteroidota	Bacteroidia	Flavobacteriales_B_877923	Flavobacteriaceae	UBA8316	3	narrow	7.34e-05	CRT
ASV1524	Bacteria	Proteobacteria	Alphaproteobacteria	Parvibaculales	PS1_clade	PS1_clade	Bacteria	Pseudomonadota	Alphaproteobacteria	Parvibaculales	RS24	UBA7378	7	intermediate	8.59e-05	CRT
ASV1525	Bacteria	Bacteroidota	Bacteroidia	Flavobacteriales	Crocinitomicaceae	Fluviicola	Bacteria	Bacteroidota	Bacteroidia	Flavobacteriales_B_877923	Crocinitomicaceae	Fluviicola	2	narrow	0.000100768	CRT
ASV1526	Bacteria	Proteobacteria	Gammaproteobacteria	KI89A_clade	KI89A_clade	KI89A_clade	Bacteria	Pseudomonadota	Gammaproteobacteria	Pseudomonadales_A_628887	Azotimanducaceae_A_628887	UBA4421	5	narrow	7.05e-05	CRT
ASV1527	Bacteria	Proteobacteria	Alphaproteobacteria	Rhizobiales	Beijerinckiaceae	Bosea	Bacteria	Pseudomonadota	Alphaproteobacteria	Rhizobiales_505101	Beijerinckiaceae	Bosea	6	narrow	9.8e-05	CRT
ASV1528	Archaea	Thermoplasmatota	Thermoplasmata	Marine_Group_II	Marine_Group_II	Marine_Group_II	Archaea	Thermoplasmatota	Poseidoniia	Poseidoniales	Poseidoniaceae	MGIIa-L1_1279	4	narrow	6.89e-05	CRT
ASV1529	Bacteria	Proteobacteria	Alphaproteobacteria	Sphingomonadales	Sphingomonadaceae	Sphingomonas	Bacteria	Pseudomonadota	Alphaproteobacteria	Sphingomonadales	Sphingomonadaceae_486827	Sphingomonas_L_486704	3	narrow	6.27e-05	CRT
ASV1530	Bacteria	Verrucomicrobiota	Verrucomicrobiae	Verrucomicrobiales	DEV007	DEV007	Bacteria	Verrucomicrobiota	Verrucomicrobiae	Verrucomicrobiales	DEV007	JAACDM01	4	narrow	7.42e-05	CRT
ASV1531	Bacteria	Planctomycetota	Planctomycetes	Planctomycetales	Rubinisphaeraceae	uncultured	Bacteria	Planctomycetota	Planctomycetia	Planctomycetales	Planctomycetaceae	Fuerstiella	4	narrow	8.19e-05	CRT
ASV1532	Bacteria	Verrucomicrobiota	Verrucomicrobiae	Arctic97B-4_marine_group	Arctic97B-4_marine_group	Arctic97B-4_marine_group	Bacteria	Verrucomicrobiota	Verrucomicrobiae	Limisphaerales	UBA1096	UBA1096	4	narrow	7.17e-05	CRT
ASV1533	Bacteria	Proteobacteria	Alphaproteobacteria	SAR11_clade	Clade_II	Clade_II	Bacteria	Pseudomonadota	Alphaproteobacteria	Pelagibacterales	Pelagibacteraceae	NA	3	narrow	6.99e-05	CRT
ASV1534	Bacteria	Proteobacteria	Gammaproteobacteria	Cellvibrionales	Porticoccaceae	SAR92_clade	Bacteria	Pseudomonadota	Gammaproteobacteria	Pseudomonadales_A_650612	Porticoccaceae	HTCC2207	4	narrow	7.51e-05	CRT
ASV1535	Bacteria	Bacteroidota	Bacteroidia	Flavobacteriales	Flavobacteriaceae	NS5_marine_group	Bacteria	Bacteroidota	Bacteroidia	Flavobacteriales_B_877923	Flavobacteriaceae	Marisimplicoccus	5	narrow	8e-05	CRT
ASV1536	Bacteria	Bacteroidota	Bacteroidia	Flavobacteriales	Cryomorphaceae	Vicingus	Bacteria	Bacteroidota	Bacteroidia	Flavobacteriales_B_894219	Vicingaceae_894219	UBA1494	4	narrow	5.47e-05	CRT
ASV1537	Bacteria	NA	NA	NA	NA	NA	Bacteria	NA	NA	NA	NA	NA	10	intermediate	7.7335e-05	CRT
ASV1538	Bacteria	Proteobacteria	Gammaproteobacteria	KI89A_clade	KI89A_clade	KI89A_clade	Bacteria	Pseudomonadota	Gammaproteobacteria	Pseudomonadales_A_628887	Azotimanducaceae_A_628887	UBA4421	4	narrow	6.24e-05	CRT
ASV1539	Bacteria	Proteobacteria	Gammaproteobacteria	Burkholderiales	Methylophilaceae	OM43_clade	Bacteria	Pseudomonadota	Gammaproteobacteria	Burkholderiales	Methylophilaceae	BACL14	3	narrow	6.21e-05	CRT
ASV1540	Bacteria	Bdellovibrionota	Bdellovibrionia	Bacteriovoracales	Bacteriovoracaceae	Peredibacter	Bacteria	Bdellovibrionota_473306	Bacteriovoracia	Bacteriovoracales	Bacteriovoracaceae	Peredibacter	5	narrow	8.02e-05	CRT
ASV1541	Bacteria	Marinimicrobia_(SAR406_clade)	Marinimicrobia_(SAR406_clade)	Marinimicrobia_(SAR406_clade)	Marinimicrobia_(SAR406_clade)	Marinimicrobia_(SAR406_clade)	Bacteria	Marinisomatota	Marinisomatia	Marinisomatales	UBA1611	GCA-002708715	3	narrow	8.19e-05	CRT
ASV1542	Bacteria	Bacteroidota	Bacteroidia	Flavobacteriales	Flavobacteriaceae	NS2b_marine_group	Bacteria	Bacteroidota	Bacteroidia	Flavobacteriales_B_877923	Flavobacteriaceae	MED-G13	4	narrow	6.86e-05	CRT
ASV1543	Bacteria	Proteobacteria	Gammaproteobacteria	Oceanospirillales	Endozoicomonadaceae	Endozoicomonas	Bacteria	Pseudomonadota	Gammaproteobacteria	Pseudomonadales_A_650611	Endozoicomonadaceae	Endozoicomonas	3	narrow	7.29e-05	CRT
ASV1544	Bacteria	Proteobacteria	Gammaproteobacteria	Burkholderiales	Nitrosomonadaceae	IS-44	Bacteria	Pseudomonadota	Gammaproteobacteria	Burkholderiales	UBA3031	UBA3031	3	narrow	6.63e-05	CRT
ASV1545	Bacteria	Proteobacteria	Gammaproteobacteria	Thiotrichales	Thiotrichaceae	uncultured	Bacteria	Pseudomonadota	Gammaproteobacteria	GCA-002705445_747616	GCA-002705445	GCA-2705445	4	narrow	6.78e-05	CRT
ASV1546	Bacteria	Proteobacteria	Gammaproteobacteria	Methylococcales	Cycloclasticaceae	Cycloclasticus	Bacteria	Pseudomonadota	Gammaproteobacteria	Methylococcales	Cycloclasticaceae	Cycloclasticus	5	narrow	6.89e-05	CRT
ASV1547	Bacteria	Proteobacteria	Gammaproteobacteria	Burkholderiales	Methylophilaceae	OM43_clade	Bacteria	Pseudomonadota	Gammaproteobacteria	Burkholderiales	Methylophilaceae	BACL14	4	narrow	7.77e-05	CRT
ASV1548	Bacteria	Verrucomicrobiota	Verrucomicrobiae	Verrucomicrobiales	DEV007	DEV007	Bacteria	Verrucomicrobiota	Verrucomicrobiae	Verrucomicrobiales	DEV007	JAACDM01	4	narrow	7.44e-05	CRT
ASV1549	Bacteria	Proteobacteria	Alphaproteobacteria	Rhodobacterales	Rhodobacteraceae	Yoonia-Loktanella	Bacteria	Pseudomonadota	Alphaproteobacteria	Rhodobacterales	Rhodobacteraceae	Yoonia	3	narrow	5.6e-05	CRT
ASV1550	Bacteria	Proteobacteria	Gammaproteobacteria	UBA10353_marine_group	UBA10353_marine_group	UBA10353_marine_group	Bacteria	Pseudomonadota	Gammaproteobacteria	Arenicellales	UBA868	UBA868	3	narrow	8.14e-05	CRT
ASV1551	Bacteria	Proteobacteria	Gammaproteobacteria	Alteromonadales	Colwelliaceae	Colwellia	Bacteria	Pseudomonadota	Gammaproteobacteria	Enterobacterales_737866	Alteromonadaceae	Colwellia_A_665065	4	narrow	5.58e-05	CRT
ASV1552	Bacteria	Proteobacteria	Gammaproteobacteria	Burkholderiales	Rhodocyclaceae	Methyloversatilis	Bacteria	Pseudomonadota	Gammaproteobacteria	Burkholderiales	Rhodocyclaceae	Methyloversatilis	3	narrow	7.8e-05	CRT
ASV1553	Bacteria	Actinobacteriota	Actinobacteria	Pseudonocardiales	Pseudonocardiaceae	Pseudonocardia	Bacteria	Actinomycetota	Actinomycetes	Mycobacteriales	Pseudonocardiaceae	Pseudonocardia	5	narrow	8.19e-05	CRT
ASV1554	Bacteria	Proteobacteria	Gammaproteobacteria	Burkholderiales	Burkholderiaceae	Ralstonia	Bacteria	Pseudomonadota	Gammaproteobacteria	Burkholderiales	Burkholderiaceae_A_595421	Ralstonia	1	narrow	5.3e-05	CRT
ASV1555	Bacteria	Planctomycetota	Planctomycetes	Planctomycetales	Gimesiaceae	uncultured	Bacteria	Planctomycetota	Planctomycetia	Planctomycetales	Planctomycetaceae	Symmachiella	4	narrow	8.15e-05	CRT
ASV1556	Bacteria	Bacteroidota	Bacteroidia	Flavobacteriales	Cryomorphaceae	uncultured	Bacteria	Bacteroidota	Bacteroidia	Flavobacteriales_B_877923	Schleiferiaceae	TMED14	5	narrow	8.19e-05	CRT
ASV1557	Bacteria	Bacteroidota	Bacteroidia	Flavobacteriales	Cryomorphaceae	uncultured	Bacteria	Bacteroidota	Bacteroidia	Flavobacteriales_B_877923	TMED113	GCA-2718035	2	narrow	5.35e-05	CRT
ASV1558	Bacteria	Verrucomicrobiota	Verrucomicrobiae	Opitutales	Puniceicoccaceae	Lentimonas	Bacteria	Verrucomicrobiota	Verrucomicrobiae	Opitutales	Coraliomargaritaceae	Lentimonas	3	narrow	5.02e-05	CRT
ASV1559	Bacteria	Verrucomicrobiota	Verrucomicrobiae	Opitutales	Puniceicoccaceae	MB11C04_marine_group	Bacteria	Verrucomicrobiota	Verrucomicrobiae	Opitutales	MB11C04	MB11C04	3	narrow	6.95e-05	CRT
ASV1560	Bacteria	WPS-2	WPS-2	WPS-2	WPS-2	WPS-2	Bacteria	Eremiobacterota	Xenobia	Xenobiales	NA	NA	3	narrow	8.44e-05	CRT
ASV1561	Bacteria	Verrucomicrobiota	Verrucomicrobiae	Opitutales	Puniceicoccaceae	Pelagicoccus	Bacteria	Verrucomicrobiota	Verrucomicrobiae	Opitutales	Opitutaceae	Pelagisphaera	3	narrow	6.34e-05	CRT
ASV1562	Bacteria	Planctomycetota	Phycisphaerae	Phycisphaerales	Phycisphaeraceae	CL500-3	Bacteria	Planctomycetota	Phycisphaerae	Phycisphaerales	SM1A02	UBA12014	5	narrow	7.14e-05	CRT
ASV1563	Bacteria	Proteobacteria	Gammaproteobacteria	Methylococcales	Cycloclasticaceae	Cycloclasticus	Bacteria	Pseudomonadota	Gammaproteobacteria	Methylococcales	Cycloclasticaceae	Cycloclasticus	5	narrow	6.95e-05	CRT
ASV1564	Bacteria	Bacteroidota	Bacteroidia	Flavobacteriales	Cryomorphaceae	uncultured	Bacteria	Bacteroidota	Bacteroidia	Flavobacteriales_B_877923	PHOS-HE28	PHOS-HE28	5	narrow	6.08e-05	CRT
ASV1565	Bacteria	Actinobacteriota	Actinobacteria	Propionibacteriales	Nocardioidaceae	Aeromicrobium	Bacteria	Actinomycetota	Actinomycetes	Propionibacteriales	Nocardioidaceae	Aeromicrobium	5	narrow	7.51e-05	CRT
ASV1566	Bacteria	Bacteroidota	Bacteroidia	Flavobacteriales	Cryomorphaceae	uncultured	Bacteria	Bacteroidota	Bacteroidia	Flavobacteriales_B_877923	PHOS-HE28	PHOS-HE28	4	narrow	5.69e-05	CRT
ASV1567	Bacteria	Proteobacteria	Gammaproteobacteria	Burkholderiales	Nitrosomonadaceae	oc32	Bacteria	Pseudomonadota	Gammaproteobacteria	Burkholderiales	UBA3031	GCA-2704665	3	narrow	7.66e-05	CRT
ASV1568	Bacteria	Proteobacteria	Gammaproteobacteria	Burkholderiales	Burkholderiaceae	Ralstonia	Bacteria	Pseudomonadota	Gammaproteobacteria	Burkholderiales	Burkholderiaceae_A_595421	Ralstonia	1	narrow	5.35e-05	CRT
ASV1569	Bacteria	Proteobacteria	Gammaproteobacteria	Legionellales	Legionellaceae	Legionella	Bacteria	Pseudomonadota	Gammaproteobacteria	Legionellales	Legionellaceae	Legionella_D	4	narrow	7.78e-05	CRT
ASV1570	Bacteria	Bacteroidota	Bacteroidia	Flavobacteriales	Flavobacteriaceae	Maribacter	Bacteria	Bacteroidota	Bacteroidia	Flavobacteriales_B_877923	Flavobacteriaceae	Maribacter_A_823795	3	narrow	8.02e-05	CRT
ASV1571	Bacteria	Planctomycetota	Phycisphaerae	Phycisphaerales	Phycisphaeraceae	CL500-3	Bacteria	Planctomycetota	Phycisphaerae	Phycisphaerales	SM1A02	UBA12014	5	narrow	7.64e-05	CRT
ASV1572	Bacteria	Proteobacteria	Gammaproteobacteria	Burkholderiales	Nitrosomonadaceae	oc32	Bacteria	Pseudomonadota	Gammaproteobacteria	Burkholderiales	UBA3031	GCA-2704665	5	narrow	8.55e-05	CRT
ASV1573	Bacteria	Proteobacteria	Alphaproteobacteria	Sphingomonadales	Sphingomonadaceae	Sphingomonas	Bacteria	Pseudomonadota	Alphaproteobacteria	Sphingomonadales	Sphingomonadaceae_486827	Sphingomonas_L_486704	2	narrow	6.65e-05	CRT
ASV1574	Bacteria	Proteobacteria	Alphaproteobacteria	Rhodobacterales	Rhodobacteraceae	Marivita	Bacteria	Pseudomonadota	Alphaproteobacteria	Rhodobacterales	Rhodobacteraceae	NA	2	narrow	8.47e-05	CRT
ASV1575	Bacteria	Proteobacteria	Alphaproteobacteria	Rhodospirillales	Thalassospiraceae	Thalassospira	Bacteria	Pseudomonadota	Alphaproteobacteria	Rhodospirillales_A_505895	Thalassospiraceae	Thalassospira	5	narrow	7.45e-05	CRT
ASV1576	Bacteria	Proteobacteria	Gammaproteobacteria	Cellvibrionales	Halieaceae	OM60(NOR5)_clade	Bacteria	Pseudomonadota	Gammaproteobacteria	Pseudomonadales_A_650612	Halieaceae	Luminiphilus	4	narrow	7.05e-05	CRT
ASV1577	Bacteria	Proteobacteria	Gammaproteobacteria	Vibrionales	Vibrionaceae	Vibrio	Bacteria	Pseudomonadota	Gammaproteobacteria	Enterobacterales_737866	Vibrionaceae	NA	3	narrow	8.75e-05	CRT
ASV1578	Bacteria	Marinimicrobia_(SAR406_clade)	Marinimicrobia_(SAR406_clade)	Marinimicrobia_(SAR406_clade)	Marinimicrobia_(SAR406_clade)	Marinimicrobia_(SAR406_clade)	Bacteria	Marinisomatota	Marinisomatia	Marinisomatales	TCS55	NA	4	narrow	7.41e-05	CRT
ASV1579	Bacteria	Bacteroidota	Bacteroidia	Flavobacteriales	Flavobacteriaceae	NS5_marine_group	Bacteria	Bacteroidota	Bacteroidia	Flavobacteriales_B_877923	Flavobacteriaceae	UBA8316	3	narrow	7.47e-05	CRT
ASV1580	Bacteria	Bacteroidota	Bacteroidia	Flavobacteriales	NS9_marine_group	NS9_marine_group	Bacteria	Bacteroidota	Bacteroidia	Flavobacteriales_B_877923	UBA7312	UBA7312	4	narrow	6.9e-05	CRT
ASV1581	Bacteria	Planctomycetota	Planctomycetes	Planctomycetales	Gimesiaceae	uncultured	Bacteria	Planctomycetota	Planctomycetia	Planctomycetales	Planctomycetaceae	NA	5	narrow	9e-05	CRT
ASV1582	Bacteria	Planctomycetota	Planctomycetes	Pirellulales	Pirellulaceae	Blastopirellula	Bacteria	Planctomycetota	Planctomycetia	Pirellulales	Pirellulaceae	Mariniblastus	5	narrow	7.08e-05	CRT
ASV1583	Bacteria	Proteobacteria	Gammaproteobacteria	Alteromonadales	Pseudoalteromonadaceae	Pseudoalteromonas	Bacteria	Pseudomonadota	Gammaproteobacteria	Enterobacterales_737866	Alteromonadaceae	Pseudoalteromonas	5	narrow	6.49e-05	CRT
ASV1584	Bacteria	NA	NA	NA	NA	NA	Bacteria	NA	NA	NA	NA	NA	12	intermediate	6.67e-05	rare
ASV1585	Bacteria	Verrucomicrobiota	Verrucomicrobiae	Opitutales	Puniceicoccaceae	MB11C04_marine_group	Bacteria	Verrucomicrobiota	Verrucomicrobiae	Opitutales	MB11C04	MB11C04	5	narrow	7.36e-05	CRT
ASV1586	Bacteria	Proteobacteria	Gammaproteobacteria	Cellvibrionales	Halieaceae	OM60(NOR5)_clade	Bacteria	Pseudomonadota	Gammaproteobacteria	Pseudomonadales_A_650612	Halieaceae	Luminiphilus	3	narrow	7.15e-05	CRT
ASV1587	Bacteria	Proteobacteria	Alphaproteobacteria	Sphingomonadales	Sphingomonadaceae	Sphingopyxis	Bacteria	Pseudomonadota	Alphaproteobacteria	Sphingomonadales	Sphingomonadaceae_486827	Sphingopyxis_485592	4	narrow	7.31e-05	CRT
ASV1588	Bacteria	Bacteroidota	Bacteroidia	Flavobacteriales	Cryomorphaceae	uncultured	Bacteria	Bacteroidota	Bacteroidia	Flavobacteriales_B_877923	Schleiferiaceae	TMED14	3	narrow	6.22e-05	CRT
ASV1589	Bacteria	Myxococcota	Polyangia	Nannocystales	Nannocystaceae	NA	Bacteria	Myxococcota_A_473307	Polyangia_463783	Nannocystales	Nannocystaceae	NA	4	narrow	7.04e-05	CRT
ASV1590	Bacteria	Proteobacteria	Gammaproteobacteria	Cellvibrionales	Halieaceae	OM60(NOR5)_clade	Bacteria	Pseudomonadota	Gammaproteobacteria	Pseudomonadales_A_650612	Halieaceae	Luminiphilus	3	narrow	7.45e-05	CRT
ASV1591	Bacteria	Cyanobacteria	Cyanobacteriia	Synechococcales	Cyanobiaceae	Cyanobium_PCC-6307	Bacteria	Cyanobacteriota	Cyanobacteriia	PCC-6307	Cyanobiaceae	RCC307	3	narrow	7.43e-05	CRT
ASV1592	Bacteria	Verrucomicrobiota	Verrucomicrobiae	Pedosphaerales	Pedosphaeraceae	SCGC_AAA164-E04	Bacteria	Verrucomicrobiota	Verrucomicrobiae	Limisphaerales	AAA164-E04	UBA7971	2	narrow	6.78e-05	CRT
ASV1593	Bacteria	Planctomycetota	Planctomycetes	Planctomycetales	Gimesiaceae	uncultured	Bacteria	Planctomycetota	Planctomycetia	Planctomycetales	Planctomycetaceae	NA	3	narrow	8.67e-05	CRT
ASV1594	Bacteria	Bacteroidota	Bacteroidia	Flavobacteriales	Flavobacteriaceae	NA	Bacteria	Bacteroidota	Bacteroidia	Flavobacteriales_B_877923	Flavobacteriaceae	NA	2	narrow	8.21e-05	CRT
ASV1595	Bacteria	Proteobacteria	Alphaproteobacteria	Rhodobacterales	Rhodobacteraceae	NA	Bacteria	Pseudomonadota	Alphaproteobacteria	Rhodobacterales	Rhodobacteraceae	NA	2	narrow	6.85e-05	CRT
ASV1596	Bacteria	Proteobacteria	Alphaproteobacteria	Rhodobacterales	Rhodobacteraceae	Marivita	Bacteria	Pseudomonadota	Alphaproteobacteria	Rhodobacterales	Rhodobacteraceae	NA	2	narrow	8.55e-05	CRT
ASV1597	Bacteria	Actinobacteriota	Actinobacteria	Propionibacteriales	Nocardioidaceae	Aeromicrobium	Bacteria	Actinomycetota	Actinomycetes	Propionibacteriales	Nocardioidaceae	Aeromicrobium	4	narrow	7.07e-05	CRT
ASV1598	Bacteria	Bacteroidota	Bacteroidia	Flavobacteriales	Flavobacteriaceae	uncultured	Bacteria	Bacteroidota	Bacteroidia	Flavobacteriales_B_877923	Flavobacteriaceae	GCA-002733185	4	narrow	5.81e-05	CRT
ASV1599	Bacteria	Chloroflexi	Dehalococcoidia	SAR202_clade	SAR202_clade	SAR202_clade	Bacteria	Chloroflexota	Dehalococcoidia	UBA1151	UBA1328	UBA1328	5	narrow	6.65e-05	CRT
ASV1600	Bacteria	Bacteroidota	Bacteroidia	Bacteroidales	Prevotellaceae	Prevotella	Bacteria	Bacteroidota	Bacteroidia	Bacteroidales	Bacteroidaceae	Prevotella	5	narrow	8.46e-05	CRT
ASV1601	Bacteria	Planctomycetota	Planctomycetes	Pirellulales	Pirellulaceae	Blastopirellula	Bacteria	Planctomycetota	Planctomycetia	Pirellulales	Pirellulaceae	Mariniblastus	4	narrow	7.81e-05	CRT
ASV1602	Bacteria	Verrucomicrobiota	Verrucomicrobiae	Opitutales	Puniceicoccaceae	MB11C04_marine_group	Bacteria	Verrucomicrobiota	Verrucomicrobiae	Opitutales	MB11C04	MB11C04	3	narrow	6.21e-05	CRT
ASV1603	Bacteria	Proteobacteria	Alphaproteobacteria	Rhodobacterales	Rhodobacteraceae	NA	Bacteria	Pseudomonadota	Alphaproteobacteria	Rhodobacterales	Rhodobacteraceae	NA	3	narrow	7.74e-05	CRT
ASV1604	Bacteria	Proteobacteria	Gammaproteobacteria	Burkholderiales	Burkholderiaceae	Ralstonia	Bacteria	Pseudomonadota	Gammaproteobacteria	Burkholderiales	Burkholderiaceae_A_595421	Ralstonia	1	narrow	5e-05	CRT
ASV1605	Bacteria	Verrucomicrobiota	Verrucomicrobiae	Opitutales	Puniceicoccaceae	MB11C04_marine_group	Bacteria	Verrucomicrobiota	Verrucomicrobiae	Opitutales	MB11C04	MB11C04	4	narrow	6.85e-05	CRT
ASV1606	Bacteria	Proteobacteria	Alphaproteobacteria	Rhodobacterales	Rhodobacteraceae	NA	Bacteria	Pseudomonadota	Alphaproteobacteria	Rhodobacterales	Rhodobacteraceae	MED-G52	4	narrow	7.19e-05	CRT
ASV1607	Bacteria	Verrucomicrobiota	Verrucomicrobiae	Verrucomicrobiales	DEV007	DEV007	Bacteria	Verrucomicrobiota	Verrucomicrobiae	Verrucomicrobiales	DEV007	EC70	4	narrow	6.26e-05	CRT
ASV1608	Bacteria	Verrucomicrobiota	Verrucomicrobiae	Opitutales	Puniceicoccaceae	Pelagicoccus	Bacteria	Verrucomicrobiota	Verrucomicrobiae	Opitutales	Opitutaceae	Pelagisphaera	9	intermediate	6.99e-05	CRT
ASV1609	Bacteria	Verrucomicrobiota	Verrucomicrobiae	Pedosphaerales	Pedosphaeraceae	SCGC_AAA164-E04	Bacteria	Verrucomicrobiota	Verrucomicrobiae	Limisphaerales	AAA164-E04	UBA7971	3	narrow	7.49e-05	CRT
ASV1610	Bacteria	PAUC34f	PAUC34f	PAUC34f	PAUC34f	PAUC34f	Bacteria	Latescibacterota	UBA2968	UBA8231	UBA8231	GCA-2693325	6	narrow	6.56e-05	CRT
ASV1611	Bacteria	Proteobacteria	Gammaproteobacteria	Cellvibrionales	Halieaceae	Luminiphilus	Bacteria	Pseudomonadota	Gammaproteobacteria	Pseudomonadales_A_650612	Halieaceae	Luminiphilus	5	narrow	6.37e-05	CRT
ASV1612	Bacteria	Verrucomicrobiota	Verrucomicrobiae	Verrucomicrobiales	Rubritaleaceae	Roseibacillus	Bacteria	Verrucomicrobiota	Verrucomicrobiae	Verrucomicrobiales	Akkermansiaceae	Roseibacillus_B	4	narrow	7.14e-05	CRT
ASV1613	Bacteria	Nitrospinota	Nitrospinia	Nitrospinales	Nitrospinaceae	LS-NOB	Bacteria	Nitrospinota	Nitrospinia	Nitrospinales	VA-1	LS-NOB	3	narrow	7.82e-05	CRT
ASV1614	Bacteria	Proteobacteria	Alphaproteobacteria	Rhizobiales	Stappiaceae	Stappiaceae	Bacteria	Pseudomonadota	Alphaproteobacteria	Rhodobacterales	Rhodobacteraceae	Poseidonocella_488769	3	narrow	6.38e-05	CRT
ASV1615	Archaea	Thermoplasmatota	Thermoplasmata	Marine_Group_II	Marine_Group_II	Marine_Group_II	Archaea	Thermoplasmatota	Poseidoniia	Poseidoniales	Poseidoniaceae	Poseidonia	3	narrow	6.22e-05	CRT
ASV1616	Bacteria	NA	NA	NA	NA	NA	Archaea	Asgardarchaeota	Heimdallarchaeia	Heimdallarchaeales_5843	Kariarchaeaceae	Kariarchaeum	3	narrow	6.32e-05	CRT
ASV1617	Bacteria	Proteobacteria	Alphaproteobacteria	Sphingomonadales	Sphingomonadaceae	NA	Bacteria	Pseudomonadota	Alphaproteobacteria	Sphingomonadales	Sphingomonadaceae_486827	NA	4	narrow	6.68e-05	CRT
ASV1618	Bacteria	Proteobacteria	Alphaproteobacteria	Rhizobiales	Beijerinckiaceae	Methylobacterium-Methylorubrum	Bacteria	Pseudomonadota	Alphaproteobacteria	Rhizobiales_505101	Beijerinckiaceae	Methylobacterium	4	narrow	7.06e-05	CRT
ASV1619	Bacteria	Bdellovibrionota	Bdellovibrionia	Bacteriovoracales	Bacteriovoracaceae	Peredibacter	Bacteria	Bdellovibrionota_473306	Bacteriovoracia	Bacteriovoracales	Bacteriovoracaceae	Peredibacter	4	narrow	6.29e-05	CRT
ASV1620	Bacteria	Proteobacteria	Gammaproteobacteria	Burkholderiales	Nitrosomonadaceae	IS-44	Bacteria	Pseudomonadota	Gammaproteobacteria	Burkholderiales	UBA3031	UBA3031	4	narrow	6.57e-05	CRT
ASV1621	Bacteria	Actinobacteriota	Thermoleophilia	Gaiellales	uncultured	uncultured	Bacteria	Actinomycetota	Thermoleophilia	Miltoncostaeales	Miltoncostaeaceae	SYFI01	4	narrow	6.76e-05	CRT
ASV1622	Bacteria	Proteobacteria	Gammaproteobacteria	Oceanospirillales	Saccharospirillaceae	Reinekea	Bacteria	Pseudomonadota	Gammaproteobacteria	Pseudomonadales_A_641035	Natronospirillaceae	Reinekea	3	narrow	4.8e-05	CRT
ASV1623	Bacteria	Proteobacteria	Alphaproteobacteria	Rhizobiales	Methylopilaceae	Methylopila	Bacteria	Pseudomonadota	Alphaproteobacteria	Rhizobiales_505101	Methylopilaceae	Methylopila_502230	3	narrow	6.43e-05	CRT
ASV1624	Bacteria	Proteobacteria	Gammaproteobacteria	Oceanospirillales	Saccharospirillaceae	NA	Bacteria	Pseudomonadota	Gammaproteobacteria	Pseudomonadales_A_641035	DSM-6294_637244	Oceanobacter	2	narrow	6.81e-05	CRT
ASV1625	Bacteria	Proteobacteria	Gammaproteobacteria	Burkholderiales	Comamonadaceae	RS62_marine_group	Bacteria	Pseudomonadota	Gammaproteobacteria	Burkholderiales	Burkholderiaceae_A_595421	RS62	4	narrow	7.41e-05	CRT
ASV1626	Bacteria	Proteobacteria	Alphaproteobacteria	uncultured	uncultured	uncultured	Bacteria	Pseudomonadota	NA	NA	NA	NA	5	narrow	6.51e-05	CRT
ASV1627	Bacteria	Proteobacteria	Alphaproteobacteria	Rhodospirillales	Terasakiellaceae	uncultured	Bacteria	Pseudomonadota	Alphaproteobacteria	UBA8366	GCA-2696645	Pacificispira	5	narrow	7.11e-05	CRT
ASV1628	Bacteria	Proteobacteria	Alphaproteobacteria	Rhizobiales	Beijerinckiaceae	Methylobacterium-Methylorubrum	Bacteria	Pseudomonadota	Alphaproteobacteria	Rhizobiales_505101	Beijerinckiaceae	Methylobacterium	4	narrow	6.69e-05	CRT
ASV1629	Bacteria	Proteobacteria	Alphaproteobacteria	Rhodobacterales	Rhodobacteraceae	NA	Bacteria	Pseudomonadota	Alphaproteobacteria	Rhodobacterales	Rhodobacteraceae	Pikeienuella	2	narrow	7.09e-05	CRT
ASV1630	Bacteria	Proteobacteria	Gammaproteobacteria	Vibrionales	Vibrionaceae	Vibrio	Bacteria	Pseudomonadota	Gammaproteobacteria	Enterobacterales_737866	Vibrionaceae	NA	4	narrow	6.97e-05	CRT
ASV1631	Bacteria	Marinimicrobia_(SAR406_clade)	Marinimicrobia_(SAR406_clade)	Marinimicrobia_(SAR406_clade)	Marinimicrobia_(SAR406_clade)	Marinimicrobia_(SAR406_clade)	Bacteria	Marinisomatota	Marinisomatia	Marinisomatales	UBA1611	GCA-002708715	3	narrow	6.62e-05	CRT
ASV1632	Bacteria	Verrucomicrobiota	Verrucomicrobiae	Opitutales	Puniceicoccaceae	Lentimonas	Bacteria	Verrucomicrobiota	Verrucomicrobiae	Opitutales	Coraliomargaritaceae	Lentimonas	2	narrow	4.89e-05	CRT
ASV1633	Bacteria	Proteobacteria	Alphaproteobacteria	Kiloniellales	Kiloniellaceae	Tistlia	Bacteria	Pseudomonadota	Alphaproteobacteria	NA	NA	NA	4	narrow	7.13e-05	CRT
ASV1634	Bacteria	Cyanobacteria	Cyanobacteriia	NA	NA	NA	Bacteria	Cyanobacteriota	Chloroplast	NA	NA	NA	10	intermediate	6.18e-05	CRT
ASV1635	Bacteria	Bacteroidota	Bacteroidia	Flavobacteriales	Flavobacteriaceae	NS5_marine_group	Bacteria	Bacteroidota	Bacteroidia	Flavobacteriales_B_877923	Flavobacteriaceae	MS024-2A	3	narrow	6.66e-05	CRT
ASV1636	Bacteria	Proteobacteria	Gammaproteobacteria	Vibrionales	Vibrionaceae	Vibrio	Bacteria	Pseudomonadota	Gammaproteobacteria	Enterobacterales_737866	Vibrionaceae	NA	3	narrow	5.87e-05	CRT
ASV1637	Bacteria	Proteobacteria	Gammaproteobacteria	Cellvibrionales	Halieaceae	Halioglobus	Bacteria	Pseudomonadota	Gammaproteobacteria	Pseudomonadales_A_650612	Halieaceae	Halioglobus_A_630692	2	narrow	9.58e-05	CRT
ASV1638	Archaea	Thermoplasmatota	Thermoplasmata	Marine_Group_II	Marine_Group_II	Marine_Group_II	Archaea	Thermoplasmatota	Poseidoniia	Poseidoniales	Poseidoniaceae	Poseidonia	3	narrow	5.93e-05	CRT
ASV1639	Bacteria	Proteobacteria	Alphaproteobacteria	Puniceispirillales	SAR116_clade	SAR116_clade	Bacteria	Pseudomonadota	Alphaproteobacteria	Puniceispirillales_A_508355	Puniceispirillaceae	UBA5951	7	intermediate	7.06e-05	CRT
ASV1640	Bacteria	Planctomycetota	Planctomycetes	Planctomycetales	Gimesiaceae	uncultured	Bacteria	Planctomycetota	Planctomycetia	Planctomycetales	Planctomycetaceae	NA	5	narrow	7.48e-05	CRT
ASV1641	Bacteria	Proteobacteria	Alphaproteobacteria	Rhodospirillales	Magnetospiraceae	uncultured	Bacteria	Pseudomonadota	Alphaproteobacteria	Rhodospirillales_A_505895	2-12-FULL-67-15	2-12-FULL-67-15	3	narrow	8.32e-05	CRT
ASV1642	Bacteria	Proteobacteria	Alphaproteobacteria	Caulobacterales	Caulobacteraceae	Phenylobacterium	Bacteria	Pseudomonadota	Alphaproteobacteria	Caulobacterales	Caulobacteraceae	NA	2	narrow	7.22e-05	CRT
ASV1643	Bacteria	Verrucomicrobiota	Verrucomicrobiae	Opitutales	Puniceicoccaceae	A714019	Bacteria	Verrucomicrobiota	Verrucomicrobiae	Opitutales	Coraliomargaritaceae	Coraliomargarita_B_755742	3	narrow	5.91e-05	CRT
ASV1644	Bacteria	Proteobacteria	Alphaproteobacteria	Puniceispirillales	SAR116_clade	SAR116_clade	Bacteria	Pseudomonadota	Alphaproteobacteria	Puniceispirillales_A_508355	Puniceispirillaceae	UBA5951	4	narrow	5.87e-05	CRT
ASV1645	Bacteria	Proteobacteria	Gammaproteobacteria	Cellvibrionales	Halieaceae	Luminiphilus	Bacteria	Pseudomonadota	Gammaproteobacteria	Pseudomonadales_A_650612	Halieaceae	Luminiphilus	3	narrow	8.45e-05	CRT
ASV1646	Bacteria	Bacteroidota	Bacteroidia	Sphingobacteriales	NS11-12_marine_group	NS11-12_marine_group	Bacteria	Bacteroidota	Bacteroidia	NS11-12g_966746	UBA9320	UBA9320	2	narrow	4.71e-05	CRT
ASV1647	Bacteria	Proteobacteria	Gammaproteobacteria	Cellvibrionales	Halieaceae	OM60(NOR5)_clade	Bacteria	Pseudomonadota	Gammaproteobacteria	Pseudomonadales_A_650612	Halieaceae	Luminiphilus	2	narrow	7.03e-05	CRT
ASV1648	Bacteria	Proteobacteria	Gammaproteobacteria	Gammaproteobacteria_Incertae_Sedis	Unknown_Family	uncultured	Bacteria	Pseudomonadota	Gammaproteobacteria	Xanthomonadales	SZUA-36	NA	2	narrow	8.04e-05	CRT
ASV1649	Bacteria	Proteobacteria	Alphaproteobacteria	Rhodospirillales	Thalassospiraceae	Thalassospira	Bacteria	Pseudomonadota	Alphaproteobacteria	Rhodospirillales_A_505895	Thalassospiraceae	Thalassospira	4	narrow	7.8e-05	CRT
ASV1650	Bacteria	Proteobacteria	Alphaproteobacteria	Sphingomonadales	Sphingomonadaceae	Sphingobium	Bacteria	Pseudomonadota	Alphaproteobacteria	Sphingomonadales	Sphingomonadaceae_486827	Sphingobium_A_485959	1	narrow	5.4e-05	CRT
ASV1651	Bacteria	Proteobacteria	Alphaproteobacteria	SAR11_clade	Clade_IV	Clade_IV	Bacteria	Pseudomonadota	Alphaproteobacteria	Pelagibacterales	AG-422-B15	CABYIR01	3	narrow	6.23e-05	CRT
ASV1652	Bacteria	Bacteroidota	Bacteroidia	Flavobacteriales	Cryomorphaceae	uncultured	Bacteria	Bacteroidota	Bacteroidia	Flavobacteriales_B_877923	PHOS-HE28	PHOS-HE28	3	narrow	5.98e-05	CRT
ASV1653	Bacteria	Bacteroidota	Bacteroidia	Flavobacteriales	Flavobacteriaceae	uncultured	Bacteria	Bacteroidota	Bacteroidia	Flavobacteriales_B_877923	Flavobacteriaceae	BACL21	3	narrow	5.88e-05	CRT
ASV1654	Bacteria	Proteobacteria	Gammaproteobacteria	Steroidobacterales	Woeseiaceae	Woeseia	Bacteria	Pseudomonadota	Gammaproteobacteria	Woeseiales	Woeseiaceae	SP4260	5	narrow	6.82e-05	CRT
ASV1655	Bacteria	Proteobacteria	NA	NA	NA	NA	Bacteria	Pseudomonadota	Alphaproteobacteria	Rickettsiales	Mitochondria	NA	5	narrow	5.44e-05	CRT
ASV1656	Bacteria	Proteobacteria	Gammaproteobacteria	Methylococcales	Cycloclasticaceae	Cycloclasticus	Bacteria	Pseudomonadota	Gammaproteobacteria	Methylococcales	Cycloclasticaceae	Cycloclasticus	3	narrow	6.95e-05	CRT
ASV1657	Bacteria	Proteobacteria	Alphaproteobacteria	Rhizobiales	Stappiaceae	Stappiaceae	Bacteria	Pseudomonadota	Alphaproteobacteria	Rhodobacterales	Rhodobacteraceae	Poseidonocella_488769	4	narrow	5.97e-05	CRT
ASV1658	Bacteria	Verrucomicrobiota	Verrucomicrobiae	Opitutales	Puniceicoccaceae	MB11C04_marine_group	Bacteria	Verrucomicrobiota	Verrucomicrobiae	Opitutales	MB11C04	MB11C04	4	narrow	6.52e-05	CRT
ASV1659	Bacteria	Bacteroidota	Bacteroidia	Flavobacteriales	Flavobacteriaceae	NS5_marine_group	Bacteria	Bacteroidota	Bacteroidia	Flavobacteriales_B_877923	Flavobacteriaceae	MS024-2A	3	narrow	6.76e-05	CRT
ASV1660	Bacteria	Bacteroidota	Bacteroidia	Flavobacteriales	Flavobacteriaceae	Polaribacter	Bacteria	Bacteroidota	Bacteroidia	Flavobacteriales_B_877923	Flavobacteriaceae	Polaribacter_A	2	narrow	6.58e-05	CRT
ASV1661	Bacteria	Bacteroidota	Bacteroidia	Flavobacteriales	NS7_marine_group	NS7_marine_group	Bacteria	Bacteroidota	Bacteroidia	Flavobacteriales_B_877923	Parvicellaceae	NA	4	narrow	6.92e-05	CRT
ASV1662	Bacteria	Bacteroidota	Bacteroidia	Flavobacteriales	Flavobacteriaceae	Flavicella	Bacteria	Bacteroidota	Bacteroidia	Flavobacteriales_B_877923	Flavobacteriaceae	Flavicella	2	narrow	6.67e-05	CRT
ASV1663	Bacteria	Proteobacteria	Gammaproteobacteria	Cellvibrionales	Halieaceae	Luminiphilus	Bacteria	Pseudomonadota	Gammaproteobacteria	Pseudomonadales_A_650612	Halieaceae	Luminiphilus	5	narrow	5.2e-05	CRT
ASV1664	Bacteria	Proteobacteria	Gammaproteobacteria	SAR86_clade	SAR86_clade	SAR86_clade	Bacteria	Pseudomonadota	Gammaproteobacteria	SAR86_747617	TMED112	TMED112	4	narrow	5.8e-05	CRT
ASV1665	Bacteria	Bacteroidota	Bacteroidia	Flavobacteriales	Flavobacteriaceae	NS2b_marine_group	Bacteria	Bacteroidota	Bacteroidia	Flavobacteriales_B_877923	Flavobacteriaceae	MED-G13	3	narrow	6.1e-05	CRT
ASV1666	Archaea	Thermoplasmatota	Thermoplasmata	Marine_Group_II	Marine_Group_II	Marine_Group_II	Archaea	Thermoplasmatota	Poseidoniia	Poseidoniales	Poseidoniaceae	NA	2	narrow	6.2e-05	CRT
ASV1667	Bacteria	Bacteroidota	Bacteroidia	Flavobacteriales	Crocinitomicaceae	Crocinitomix	Bacteria	Bacteroidota	Bacteroidia	Flavobacteriales_B_877923	NA	NA	3	narrow	7.85e-05	CRT
ASV1668	Bacteria	NA	NA	NA	NA	NA	Archaea	Asgardarchaeota	Heimdallarchaeia	Heimdallarchaeales_5843	Kariarchaeaceae	Kariarchaeum	2	narrow	5.86e-05	CRT
ASV1669	Bacteria	Proteobacteria	Gammaproteobacteria	Oceanospirillales	Endozoicomonadaceae	Endozoicomonas	Bacteria	Pseudomonadota	Gammaproteobacteria	Pseudomonadales_A_650611	Endozoicomonadaceae	Endozoicomonas	4	narrow	5.65e-05	CRT
ASV1670	Bacteria	Proteobacteria	Alphaproteobacteria	Kiloniellales	Kiloniellaceae	Tistlia	Bacteria	Pseudomonadota	Alphaproteobacteria	NA	NA	NA	7	intermediate	5.49e-05	CRT
ASV1671	Bacteria	Bacteroidota	Bacteroidia	Cytophagales	Cyclobacteriaceae	Marinoscillum	Bacteria	Bacteroidota	Bacteroidia	Cytophagales_B	Cyclobacteriaceae	Marinoscillum	4	narrow	7.16e-05	CRT
ASV1672	Bacteria	Planctomycetota	Planctomycetes	Planctomycetales	Gimesiaceae	uncultured	Bacteria	Planctomycetota	Planctomycetia	Planctomycetales	Planctomycetaceae	NA	4	narrow	7.9e-05	CRT
ASV1673	Bacteria	Proteobacteria	Gammaproteobacteria	Burkholderiales	Methylophilaceae	OM43_clade	Bacteria	Pseudomonadota	Gammaproteobacteria	Burkholderiales	Methylophilaceae	BACL14	3	narrow	7.99e-05	CRT
ASV1674	Bacteria	Proteobacteria	Alphaproteobacteria	Parvibaculales	PS1_clade	PS1_clade	Bacteria	Pseudomonadota	Alphaproteobacteria	Parvibaculales	RS24	UBA7378	4	narrow	6.28e-05	CRT
ASV1675	Bacteria	Myxococcota	Myxococcia	Myxococcales	Myxococcaceae	P3OB-42	Bacteria	Pseudomonadota	Alphaproteobacteria	NA	NA	NA	7	intermediate	6.27e-05	CRT
ASV1676	Bacteria	Bacteroidota	Bacteroidia	Flavobacteriales	Weeksellaceae	Chryseobacterium	Bacteria	Bacteroidota	Bacteroidia	Flavobacteriales_B_877923	Weeksellaceae	Kaistella	3	narrow	5.93e-05	CRT
ASV1677	Bacteria	Verrucomicrobiota	Verrucomicrobiae	Opitutales	Puniceicoccaceae	MB11C04_marine_group	Bacteria	Verrucomicrobiota	Verrucomicrobiae	Opitutales	MB11C04	MB11C04	3	narrow	5.73e-05	CRT
ASV1678	Bacteria	Planctomycetota	Planctomycetes	Planctomycetales	Gimesiaceae	uncultured	Bacteria	Planctomycetota	Planctomycetia	Planctomycetales	Planctomycetaceae	Symmachiella	3	narrow	7.11e-05	CRT
ASV1679	Bacteria	Planctomycetota	Planctomycetes	Planctomycetales	Rubinisphaeraceae	SH-PL14	Bacteria	Planctomycetota	Planctomycetia	Planctomycetales	Planctomycetaceae	Planctomyces_A	4	narrow	6.08e-05	CRT
ASV1680	Bacteria	Proteobacteria	Alphaproteobacteria	Puniceispirillales	SAR116_clade	SAR116_clade	Bacteria	Pseudomonadota	Alphaproteobacteria	Puniceispirillales_A_508355	Puniceispirillaceae	UBA5951	4	narrow	7.18e-05	CRT
ASV1681	Bacteria	Cyanobacteria	Cyanobacteriia	Synechococcales	Cyanobiaceae	Cyanobium_PCC-6307	Bacteria	Cyanobacteriota	Cyanobacteriia	PCC-6307	Cyanobiaceae	RCC307	3	narrow	6.36e-05	CRT
ASV1682	Bacteria	NA	NA	NA	NA	NA	Bacteria	Pseudomonadota	Alphaproteobacteria	NA	NA	NA	11	intermediate	6.26e-05	rare
ASV1683	Bacteria	Bacteroidota	Bacteroidia	Flavobacteriales	Flavobacteriaceae	NS5_marine_group	Bacteria	Bacteroidota	Bacteroidia	Flavobacteriales_B_877923	Flavobacteriaceae	NA	2	narrow	5.29e-05	CRT
ASV1684	Bacteria	Proteobacteria	Alphaproteobacteria	Puniceispirillales	uncultured	uncultured	Bacteria	Pseudomonadota	Alphaproteobacteria	NA	NA	NA	3	narrow	6.66e-05	CRT
ASV1685	Bacteria	Margulisbacteria	Margulisbacteria	Margulisbacteria	Margulisbacteria	Margulisbacteria	Bacteria	Margulisbacteria	Marinamargulisbacteria	GCA-2716485	GCA-002719695	AG-343-D04	1	narrow	5.99e-05	CRT
ASV1686	Bacteria	Bacteroidota	Bacteroidia	Flavobacteriales	Flavobacteriaceae	Wenyingzhuangia	Bacteria	Bacteroidota	Bacteroidia	Flavobacteriales_B_877923	Flavobacteriaceae	Wenyingzhuangia	3	narrow	6.37e-05	CRT
ASV1687	Bacteria	Planctomycetota	Planctomycetes	Pirellulales	Pirellulaceae	Rhodopirellula	Bacteria	Planctomycetota	Planctomycetia	Pirellulales	Pirellulaceae	UBA721	5	narrow	5.68e-05	CRT
ASV1688	Bacteria	Patescibacteria	Saccharimonadia	Saccharimonadales	LWQ8	LWQ8	Bacteria	Patescibacteria	Saccharimonadia	Saccharimonadales	UBA4665	NA	5	narrow	6.28e-05	CRT
ASV1689	Bacteria	NA	NA	NA	NA	NA	Bacteria	Pseudomonadota	Alphaproteobacteria	Rickettsiales	Mitochondria	NA	4	narrow	7.71e-05	CRT
ASV1690	Bacteria	Proteobacteria	Gammaproteobacteria	Oceanospirillales	Saccharospirillaceae	NA	Bacteria	Pseudomonadota	Gammaproteobacteria	Pseudomonadales_A_641035	DSM-6294_637244	Oceanobacter	4	narrow	5.95e-05	CRT
ASV1691	Bacteria	Proteobacteria	Alphaproteobacteria	Puniceispirillales	uncultured	uncultured	Bacteria	Pseudomonadota	Alphaproteobacteria	NA	NA	NA	4	narrow	5.87e-05	CRT
ASV1692	Bacteria	Planctomycetota	Planctomycetes	Pirellulales	Pirellulaceae	Blastopirellula	Bacteria	Planctomycetota	Planctomycetia	Pirellulales	Pirellulaceae	Mariniblastus	4	narrow	7.25e-05	CRT
ASV1693	Bacteria	Proteobacteria	Gammaproteobacteria	Tenderiales	Tenderiaceae	Candidatus_Tenderia	Bacteria	Pseudomonadota	Gammaproteobacteria	GCA-002705445_747616	GCA-002705445	NA	3	narrow	4.54e-05	CRT
ASV1694	Bacteria	NA	NA	NA	NA	NA	Bacteria	NA	NA	NA	NA	NA	2	narrow	9.28e-05	CRT
ASV1695	Bacteria	Bacteroidota	Bacteroidia	Chitinophagales	Saprospiraceae	Rubidimonas	Bacteria	Bacteroidota	Bacteroidia	Chitinophagales	Saprospiraceae	Lewinella	3	narrow	4.93e-05	CRT
ASV1696	Bacteria	Proteobacteria	Gammaproteobacteria	Cellvibrionales	Porticoccaceae	Porticoccus	Bacteria	Pseudomonadota	Gammaproteobacteria	Pseudomonadales_A_650612	Porticoccaceae	Porticoccus	3	narrow	7.2e-05	CRT
ASV1697	Bacteria	Bacteroidota	Bacteroidia	Flavobacteriales	Cryomorphaceae	uncultured	Bacteria	Bacteroidota	Bacteroidia	Flavobacteriales_B_877923	Schleiferiaceae	TMED14	2	narrow	5.35e-05	CRT
ASV1698	Bacteria	Proteobacteria	Gammaproteobacteria	Oceanospirillales	Alcanivoracaceae1	Alcanivorax	Bacteria	Pseudomonadota	Gammaproteobacteria	Pseudomonadales_A_660905	Alcanivoracaceae	Alcanivorax	3	narrow	6.99e-05	CRT
ASV1699	Bacteria	Verrucomicrobiota	Verrucomicrobiae	Verrucomicrobiales	DEV007	DEV007	Bacteria	Verrucomicrobiota	Verrucomicrobiae	Verrucomicrobiales	DEV007	Arctic95D-9	4	narrow	6.34e-05	CRT
ASV1700	Bacteria	Bdellovibrionota	Oligoflexia	0319-6G20	0319-6G20	0319-6G20	Bacteria	Bdellovibrionota_473306	FAC87	UBA2466	UBA2466	NA	4	narrow	6.55e-05	CRT
ASV1701	Bacteria	WPS-2	WPS-2	WPS-2	WPS-2	WPS-2	Bacteria	Eremiobacterota	Xenobia	Xenobiales	NA	NA	5	narrow	6.79e-05	CRT
ASV1702	Bacteria	Proteobacteria	Gammaproteobacteria	Methylococcales	Cycloclasticaceae	Cycloclasticus	Bacteria	Pseudomonadota	Gammaproteobacteria	Methylococcales	Cycloclasticaceae	Cycloclasticus	6	narrow	6.37e-05	CRT
ASV1703	Bacteria	Verrucomicrobiota	Verrucomicrobiae	Opitutales	Puniceicoccaceae	MB11C04_marine_group	Bacteria	Verrucomicrobiota	Verrucomicrobiae	Opitutales	MB11C04	MB11C04	3	narrow	5.54e-05	CRT
ASV1704	Bacteria	Actinobacteriota	Actinobacteria	Micrococcales	Microbacteriaceae	NA	Bacteria	Actinomycetota	Actinomycetes	Actinomycetales	Microbacteriaceae	NA	3	narrow	5.92e-05	CRT
ASV1705	Bacteria	Bacteroidota	Bacteroidia	Cytophagales	Cyclobacteriaceae	Marinoscillum	Bacteria	Bacteroidota	Bacteroidia	Cytophagales_B	MED-G16	MED-G16	3	narrow	6.21e-05	CRT
ASV1706	Bacteria	Proteobacteria	Alphaproteobacteria	Rhizobiales	Rhizobiaceae	Fulvimarina	Bacteria	Pseudomonadota	Alphaproteobacteria	Rhizobiales_505101	Rhizobiaceae	Fulvimarina	6	narrow	7.49e-05	CRT
ASV1707	Bacteria	Bacteroidota	Bacteroidia	Chitinophagales	Saprospiraceae	uncultured	Bacteria	Bacteroidota	Bacteroidia	Chitinophagales	Saprospiraceae	UBA1994	4	narrow	4.88e-05	rare
ASV1708	Bacteria	Bacteroidota	Bacteroidia	Flavobacteriales	Crocinitomicaceae	Crocinitomix	Bacteria	Bacteroidota	Bacteroidia	Flavobacteriales_B_877923	Crocinitomicaceae	Crocinitomix	4	narrow	7.13e-05	CRT
ASV1709	Bacteria	Bacteroidota	Bacteroidia	Flavobacteriales	Flavobacteriaceae	NS5_marine_group	Bacteria	Bacteroidota	Bacteroidia	Flavobacteriales_B_877923	Flavobacteriaceae	NA	4	narrow	6.75e-05	CRT
ASV1710	Bacteria	Proteobacteria	Alphaproteobacteria	Sphingomonadales	Sphingomonadaceae	Sphingomonas	Bacteria	Pseudomonadota	Alphaproteobacteria	Sphingomonadales	Sphingomonadaceae_486827	Sphingomonas_L_486704	3	narrow	4.82e-05	CRT
ASV1711	Bacteria	Proteobacteria	Alphaproteobacteria	Rhizobiales	Beijerinckiaceae	Methylobacterium-Methylorubrum	Bacteria	Pseudomonadota	Alphaproteobacteria	Rhizobiales_505101	Beijerinckiaceae	Methylobacterium	5	narrow	5.78e-05	CRT
ASV1712	Bacteria	Bacteroidota	Bacteroidia	Flavobacteriales	Flavobacteriaceae	Formosa	Bacteria	Bacteroidota	Bacteroidia	Flavobacteriales_B_877923	Flavobacteriaceae	Hel1-33-131	3	narrow	6.39e-05	CRT
ASV1713	Bacteria	Proteobacteria	Gammaproteobacteria	Alteromonadales	Idiomarinaceae	Idiomarina	Bacteria	Pseudomonadota	Gammaproteobacteria	Enterobacterales_737866	Alteromonadaceae	Idiomarina	5	narrow	6.27e-05	CRT
ASV1714	Bacteria	Bacteroidota	Bacteroidia	Flavobacteriales	Flavobacteriaceae	NS5_marine_group	Bacteria	Bacteroidota	Bacteroidia	Flavobacteriales_B_877923	Flavobacteriaceae	NA	4	narrow	6.73e-05	CRT
ASV1715	Bacteria	Actinobacteriota	Actinobacteria	Propionibacteriales	Nocardioidaceae	Aeromicrobium	Bacteria	Actinomycetota	Actinomycetes	Propionibacteriales	Nocardioidaceae	Aeromicrobium	4	narrow	6.51e-05	CRT
ASV1716	Bacteria	Proteobacteria	Gammaproteobacteria	Legionellales	Legionellaceae	Legionella	Bacteria	Pseudomonadota	Gammaproteobacteria	Legionellales	Legionellaceae	Legionella_D	4	narrow	5.57e-05	CRT
ASV1717	Bacteria	Proteobacteria	Gammaproteobacteria	Salinisphaerales	Solimonadaceae	uncultured	Bacteria	Pseudomonadota	Gammaproteobacteria	Nevskiales	Nevskiaceae	Stagnimonas	3	narrow	5.48e-05	CRT
ASV1718	Bacteria	Bacteroidota	Bacteroidia	Flavobacteriales	NS9_marine_group	NS9_marine_group	Bacteria	Bacteroidota	Bacteroidia	Flavobacteriales_B_877923	UA16	UBA11663	2	narrow	5.96e-05	CRT
ASV1719	Bacteria	Cyanobacteria	Cyanobacteriia	NA	NA	NA	Bacteria	Cyanobacteriota	NA	NA	NA	NA	6	narrow	5.37e-05	CRT
ASV1720	Bacteria	Proteobacteria	Alphaproteobacteria	Rhodobacterales	Rhodobacteraceae	NA	Bacteria	Pseudomonadota	Alphaproteobacteria	Rhodobacterales	Rhodobacteraceae	NA	3	narrow	7.85e-05	CRT
ASV1721	Bacteria	Bacteroidota	Bacteroidia	Flavobacteriales	Flavobacteriaceae	NS5_marine_group	Bacteria	Bacteroidota	Bacteroidia	Flavobacteriales_B_877923	Flavobacteriaceae	MS024-2A	3	narrow	6.04e-05	CRT
ASV1722	Bacteria	Proteobacteria	Gammaproteobacteria	KI89A_clade	KI89A_clade	KI89A_clade	Bacteria	Pseudomonadota	Gammaproteobacteria	Pseudomonadales_A_628887	Azotimanducaceae_A_628887	UBA4421	4	narrow	6.05e-05	CRT
ASV1723	Bacteria	WPS-2	WPS-2	WPS-2	WPS-2	WPS-2	Bacteria	Eremiobacterota	Xenobia	Xenobiales	NA	NA	3	narrow	6.23e-05	CRT
ASV1724	Bacteria	Proteobacteria	Gammaproteobacteria	Vibrionales	Vibrionaceae	Vibrio	Bacteria	Pseudomonadota	Gammaproteobacteria	Enterobacterales_737866	Vibrionaceae	NA	2	narrow	8.72e-05	CRT
ASV1725	Bacteria	Marinimicrobia_(SAR406_clade)	Marinimicrobia_(SAR406_clade)	Marinimicrobia_(SAR406_clade)	Marinimicrobia_(SAR406_clade)	Marinimicrobia_(SAR406_clade)	Bacteria	Marinisomatota	Marinisomatia	Marinisomatales	TCS55	NA	3	narrow	6.09e-05	CRT
ASV1726	Bacteria	Cyanobacteria	Vampirivibrionia	Obscuribacterales	Obscuribacteraceae	Obscuribacteraceae	Bacteria	Cyanobacteriota	Vampirovibrionia	Obscuribacterales	Obscuribacteraceae	NA	5	narrow	5.97e-05	CRT
ASV1727	Bacteria	NA	NA	NA	NA	NA	Bacteria	NA	NA	NA	NA	NA	3	narrow	8.64e-05	CRT
ASV1728	Bacteria	Myxococcota	Polyangia	Nannocystales	Nannocystaceae	uncultured	Bacteria	Myxococcota_A_473307	Polyangia_463783	Nannocystales	NA	NA	4	narrow	8.49e-05	CRT
ASV1729	Bacteria	Bacteroidota	Bacteroidia	Flavobacteriales	Cryomorphaceae	uncultured	Bacteria	Bacteroidota	Bacteroidia	Flavobacteriales_B_877923	Schleiferiaceae	UBA10364	3	narrow	5.38e-05	CRT
ASV1730	Bacteria	Proteobacteria	Alphaproteobacteria	Sphingomonadales	Sphingomonadaceae	Sphingomonas	Bacteria	Pseudomonadota	Alphaproteobacteria	Sphingomonadales	Sphingomonadaceae_486827	Sphingomonas_L_486704	3	narrow	5.74e-05	CRT
ASV1731	Bacteria	Proteobacteria	Alphaproteobacteria	Rhodobacterales	Rhodobacteraceae	NA	Bacteria	Pseudomonadota	Alphaproteobacteria	Rhodobacterales	Rhodobacteraceae	Pikeienuella	3	narrow	5.71e-05	CRT
ASV1732	Bacteria	Proteobacteria	Alphaproteobacteria	Rhodobacterales	Rhodobacteraceae	NA	Bacteria	Pseudomonadota	Alphaproteobacteria	Rhodobacterales	Rhodobacteraceae	Salipiger	3	narrow	6.96e-05	CRT
ASV1733	Bacteria	Proteobacteria	Gammaproteobacteria	Pseudomonadales	Pseudomonadaceae	NA	Bacteria	Pseudomonadota	Gammaproteobacteria	Pseudomonadales_A_650611	Pseudomonadaceae	Stutzerimonas_648792	2	narrow	5.06e-05	CRT
ASV1734	Bacteria	Myxococcota	Polyangia	Nannocystales	Nannocystaceae	NA	Bacteria	Myxococcota_A_473307	Polyangia_463783	Nannocystales	Nannocystaceae	NA	8	intermediate	5.74e-05	CRT
ASV1735	Bacteria	Proteobacteria	Gammaproteobacteria	Oceanospirillales	Nitrincolaceae	Neptuniibacter	Bacteria	Pseudomonadota	Gammaproteobacteria	Pseudomonadales_A_641035	Nitrincolaceae	Neptuniibacter	1	narrow	5.64e-05	CRT
ASV1736	Bacteria	Planctomycetota	OM190	OM190	OM190	OM190	Bacteria	Planctomycetota	Planctomycetia	Pirellulales	Pirellulaceae	Rubripirellula	4	narrow	6.77e-05	CRT
ASV1737	Bacteria	Bacteroidota	Bacteroidia	Cytophagales	Cyclobacteriaceae	Roseivirga	Bacteria	Bacteroidota	Bacteroidia	Cytophagales_B	Cyclobacteriaceae	Roseivirga	4	narrow	6.33e-05	CRT
ASV1738	Bacteria	Proteobacteria	Alphaproteobacteria	Sphingomonadales	Sphingomonadaceae	Sphingobium	Bacteria	Pseudomonadota	Alphaproteobacteria	Sphingomonadales	Sphingomonadaceae_486827	Sphingobium_A_485959	2	narrow	6.2e-05	CRT
ASV1739	Bacteria	Bacteroidota	Bacteroidia	Bacteroidales	Prolixibacteraceae	Draconibacterium	Bacteria	Bacteroidota	Bacteroidia	Bacteroidales	Prolixibacteraceae	Draconibacterium	3	narrow	5.96e-05	CRT
ASV1740	Bacteria	Verrucomicrobiota	Verrucomicrobiae	Opitutales	Puniceicoccaceae	MB11C04_marine_group	Bacteria	Verrucomicrobiota	Verrucomicrobiae	Opitutales	MB11C04	MB11C04	4	narrow	5.22e-05	CRT
ASV1741	Bacteria	Proteobacteria	Gammaproteobacteria	Cellvibrionales	Halieaceae	OM60(NOR5)_clade	Bacteria	Pseudomonadota	Gammaproteobacteria	Pseudomonadales_A_650612	Halieaceae	Halioglobus_A_631361	3	narrow	5.76e-05	CRT
ASV1742	Bacteria	Proteobacteria	Gammaproteobacteria	Ectothiorhodospirales	Ectothiorhodospiraceae	uncultured	Bacteria	Pseudomonadota	Gammaproteobacteria	GCA-002705445_740138	GCA-002716945	GCA-2720195	4	narrow	6.7e-05	CRT
ASV1743	Bacteria	Proteobacteria	Gammaproteobacteria	Cellvibrionales	Halieaceae	Halioglobus	Bacteria	Pseudomonadota	Gammaproteobacteria	Pseudomonadales_A_650612	Halieaceae	NA	3	narrow	4.88e-05	CRT
ASV1744	Bacteria	Proteobacteria	Alphaproteobacteria	Puniceispirillales	uncultured	uncultured	Bacteria	Pseudomonadota	Alphaproteobacteria	Thalassobaculales_508039	Thalassobaculaceae_508039	Thalassobaculum_A_508031	3	narrow	7.42e-05	CRT
ASV1745	Bacteria	Bdellovibrionota	Bdellovibrionia	Bacteriovoracales	Bacteriovoracaceae	Peredibacter	Bacteria	Bdellovibrionota_473306	Bacteriovoracia	Bacteriovoracales	Bacteriovoracaceae	Peredibacter	4	narrow	7.95e-05	CRT
ASV1746	Bacteria	Verrucomicrobiota	Verrucomicrobiae	Opitutales	Puniceicoccaceae	MB11C04_marine_group	Bacteria	Verrucomicrobiota	Verrucomicrobiae	Opitutales	MB11C04	MB11C04	2	narrow	5.06e-05	CRT
ASV1747	Bacteria	WPS-2	WPS-2	WPS-2	WPS-2	WPS-2	Bacteria	Eremiobacterota	Xenobia	Xenobiales	NA	NA	4	narrow	5.31e-05	CRT
ASV1748	Bacteria	Proteobacteria	Alphaproteobacteria	SAR11_clade	Clade_II	Clade_II	Bacteria	Pseudomonadota	Alphaproteobacteria	Pelagibacterales	Pelagibacteraceae	NA	2	narrow	5.47e-05	CRT
ASV1749	Bacteria	Verrucomicrobiota	Verrucomicrobiae	Opitutales	Puniceicoccaceae	MB11C04_marine_group	Bacteria	Verrucomicrobiota	Verrucomicrobiae	Opitutales	MB11C04	MB11C04	4	narrow	4.96e-05	CRT
ASV1750	Bacteria	Bacteroidota	Bacteroidia	Flavobacteriales	Cryomorphaceae	uncultured	Bacteria	Bacteroidota	Bacteroidia	Flavobacteriales_B_877923	PHOS-HE28	PHOS-HE28	3	narrow	4.63e-05	CRT
ASV1751	Bacteria	Proteobacteria	Alphaproteobacteria	Puniceispirillales	uncultured	uncultured	Bacteria	Pseudomonadota	Alphaproteobacteria	NA	NA	NA	4	narrow	5.47e-05	CRT
ASV1752	Bacteria	Proteobacteria	Gammaproteobacteria	Cellvibrionales	Halieaceae	Luminiphilus	Bacteria	Pseudomonadota	Gammaproteobacteria	Pseudomonadales_A_650612	Halieaceae	Luminiphilus	2	narrow	4.71e-05	CRT
ASV1753	Bacteria	Proteobacteria	Alphaproteobacteria	Sphingomonadales	Sphingomonadaceae	Sphingopyxis	Bacteria	Pseudomonadota	Alphaproteobacteria	Sphingomonadales	Sphingomonadaceae_486827	Sphingopyxis_485592	2	narrow	7.36e-05	CRT
ASV1754	Bacteria	Bacteroidota	Bacteroidia	Cytophagales	Spirosomaceae	Rhabdobacter	Bacteria	Bacteroidota	Bacteroidia	Cytophagales_B	Spirosomataceae	Arundinibacter	3	narrow	6.11e-05	CRT
ASV1755	Bacteria	Proteobacteria	Gammaproteobacteria	Cellvibrionales	Halieaceae	NA	Bacteria	Pseudomonadota	Gammaproteobacteria	Pseudomonadales_A_650612	Halieaceae	Aequoribacter	3	narrow	5.97e-05	CRT
ASV1756	Bacteria	Bacteroidota	Bacteroidia	Sphingobacteriales	NS11-12_marine_group	NS11-12_marine_group	Bacteria	Bacteroidota	Bacteroidia	NS11-12g_966746	UBA9320	NA	5	narrow	4.97e-05	CRT
ASV1757	Bacteria	NA	NA	NA	NA	NA	Bacteria	NA	NA	NA	NA	NA	8	intermediate	5.67e-05	rare
ASV1758	Bacteria	Campilobacterota	Campylobacteria	Campylobacterales	Arcobacteraceae	uncultured	Bacteria	Campylobacterota_A	Campylobacteria	Campylobacterales	Arcobacteraceae	Poseidonibacter	4	narrow	6.67e-05	CRT
ASV1759	Bacteria	Proteobacteria	Alphaproteobacteria	Rhizobiales	Xanthobacteraceae	Xanthobacter	Bacteria	Pseudomonadota	Alphaproteobacteria	Rhizobiales_505101	Xanthobacteraceae	Xanthobacter_502409	4	narrow	5.51e-05	CRT
ASV1760	Bacteria	Bacteroidota	Bacteroidia	Flavobacteriales	Flavobacteriaceae	NS5_marine_group	Bacteria	Bacteroidota	Bacteroidia	Flavobacteriales_B_877923	Flavobacteriaceae	MS024-2A	2	narrow	6.22e-05	CRT
ASV1761	Bacteria	Nitrospinota	Nitrospinia	Nitrospinales	Nitrospinaceae	Nitrospina	Bacteria	Nitrospinota	Nitrospinia	Nitrospinales	NA	NA	6	narrow	6.1e-05	CRT
ASV1762	Bacteria	Proteobacteria	Gammaproteobacteria	Cellvibrionales	Halieaceae	OM60(NOR5)_clade	Bacteria	Pseudomonadota	Gammaproteobacteria	Pseudomonadales_A_650612	Halieaceae	Luminiphilus	3	narrow	5.92e-05	CRT
ASV1763	Bacteria	Proteobacteria	Gammaproteobacteria	Ectothiorhodospirales	Ectothiorhodospiraceae	uncultured	Bacteria	Pseudomonadota	Gammaproteobacteria	GCA-002705445_740138	GCA-002716945	GCA-2720195	3	narrow	5.13e-05	CRT
ASV1764	Bacteria	Proteobacteria	Alphaproteobacteria	Sphingomonadales	Sphingomonadaceae	Sphingomonas	Bacteria	Pseudomonadota	Alphaproteobacteria	Sphingomonadales	Sphingomonadaceae_486827	Sphingomonas_L_486704	3	narrow	5.3e-05	CRT
ASV1765	Bacteria	Proteobacteria	Gammaproteobacteria	Legionellales	Legionellaceae	Legionella	Bacteria	Pseudomonadota	Gammaproteobacteria	Legionellales	Legionellaceae	Legionella_D	3	narrow	5.18e-05	CRT
ASV1766	Bacteria	Proteobacteria	Alphaproteobacteria	Rhizobiales	Beijerinckiaceae	Methylobacterium-Methylorubrum	Bacteria	Pseudomonadota	Alphaproteobacteria	Rhizobiales_505101	Beijerinckiaceae	Methylobacterium	3	narrow	5.56e-05	CRT
ASV1767	Bacteria	Proteobacteria	Alphaproteobacteria	SAR11_clade	Clade_II	Clade_II	Bacteria	Pseudomonadota	Alphaproteobacteria	Pelagibacterales	Pelagibacteraceae	Pelagibacter_A_544407	3	narrow	5.09e-05	CRT
ASV1768	Bacteria	Proteobacteria	Alphaproteobacteria	Rhodobacterales	Rhodobacteraceae	NA	Bacteria	Pseudomonadota	Alphaproteobacteria	Rhodobacterales	Rhodobacteraceae	Paracoccus	1	narrow	7.22e-05	CRT
ASV1769	Bacteria	Proteobacteria	Gammaproteobacteria	Salinisphaerales	Solimonadaceae	uncultured	Bacteria	Pseudomonadota	Gammaproteobacteria	Nevskiales	Nevskiaceae	Stagnimonas	3	narrow	5.53e-05	CRT
ASV1770	Bacteria	Proteobacteria	Alphaproteobacteria	Rhodobacterales	Rhodobacteraceae	NA	Bacteria	Pseudomonadota	Alphaproteobacteria	Rhodobacterales	Rhodobacteraceae	NA	3	narrow	6.1e-05	CRT
ASV1771	Bacteria	Proteobacteria	Alphaproteobacteria	Parvibaculales	PS1_clade	PS1_clade	Bacteria	Pseudomonadota	Alphaproteobacteria	Parvibaculales	RS24	UBA7378	4	narrow	4.36e-05	CRT
ASV1772	Bacteria	Bacteroidota	Bacteroidia	Flavobacteriales	Weeksellaceae	Chryseobacterium	Bacteria	Bacteroidota	Bacteroidia	Flavobacteriales_B_877923	Weeksellaceae	Chryseobacterium_A_796612	3	narrow	5.6e-05	CRT
ASV1773	Bacteria	Verrucomicrobiota	Verrucomicrobiae	Verrucomicrobiales	DEV007	DEV007	Bacteria	Verrucomicrobiota	Verrucomicrobiae	Verrucomicrobiales	DEV007	EC70	4	narrow	5.82e-05	CRT
ASV1774	Bacteria	Proteobacteria	Alphaproteobacteria	Rhizobiales	Beijerinckiaceae	Methylobacterium-Methylorubrum	Bacteria	Pseudomonadota	Alphaproteobacteria	Rhizobiales_505101	Beijerinckiaceae	Methylobacterium	4	narrow	5.77e-05	CRT
ASV1775	Bacteria	Bacteroidota	Bacteroidia	Flavobacteriales	NA	NA	Bacteria	Bacteroidota	Bacteroidia	Flavobacteriales_B_894219	Vicingaceae_894219	NA	1	narrow	7.16e-05	CRT
ASV1776	Bacteria	Verrucomicrobiota	Verrucomicrobiae	Verrucomicrobiales	DEV007	DEV007	Bacteria	Verrucomicrobiota	Verrucomicrobiae	Verrucomicrobiales	DEV007	JAACDM01	5	narrow	6.03e-05	CRT
ASV1777	Bacteria	Proteobacteria	Alphaproteobacteria	SAR11_clade	Clade_III	Clade_III	Bacteria	Pseudomonadota	Alphaproteobacteria	Pelagibacterales	Pelagibacteraceae	HIMB114	3	narrow	5.43e-05	CRT
ASV1778	Bacteria	Proteobacteria	Gammaproteobacteria	Salinisphaerales	Solimonadaceae	uncultured	Bacteria	Pseudomonadota	Gammaproteobacteria	Nevskiales	Nevskiaceae	NA	4	narrow	5.76e-05	CRT
ASV1779	Bacteria	Proteobacteria	Alphaproteobacteria	Sphingomonadales	Sphingomonadaceae	Sphingopyxis	Bacteria	Pseudomonadota	Alphaproteobacteria	Sphingomonadales	Sphingomonadaceae_486827	Sphingopyxis_485592	4	narrow	5.75e-05	CRT
ASV1780	Bacteria	Nitrospinota	Nitrospinia	Nitrospinales	Nitrospinaceae	LS-NOB	Bacteria	Nitrospinota	Nitrospinia	Nitrospinales	VA-1	LS-NOB	4	narrow	5.67e-05	CRT
ASV1781	Bacteria	Proteobacteria	Alphaproteobacteria	Rhodospirillales	Rhodospirillaceae	Caenispirillum	Bacteria	Pseudomonadota	Alphaproteobacteria	Rhodospirillales_A_505895	Rhodospirillaceae	Caenispirillum	5	narrow	4.92e-05	CRT
ASV1782	Bacteria	Proteobacteria	Alphaproteobacteria	Rhodospirillales	Thalassospiraceae	Thalassospira	Bacteria	Pseudomonadota	Alphaproteobacteria	Rhodospirillales_A_505895	Thalassospiraceae	Thalassospira	2	narrow	5.38e-05	CRT
ASV1783	Bacteria	Proteobacteria	Gammaproteobacteria	Thiotrichales	Thiotrichaceae	uncultured	Bacteria	Pseudomonadota	Gammaproteobacteria	GCA-002705445_747616	GCA-002705445	GCA-2705445	3	narrow	6.72e-05	CRT
ASV1784	Bacteria	Verrucomicrobiota	Verrucomicrobiae	Verrucomicrobiales	DEV007	DEV007	Bacteria	Verrucomicrobiota	Verrucomicrobiae	Verrucomicrobiales	DEV007	Arctic95D-9	3	narrow	5.58e-05	CRT
ASV1785	Bacteria	Proteobacteria	Alphaproteobacteria	Rhodospirillales	Magnetospiraceae	uncultured	Bacteria	Pseudomonadota	Alphaproteobacteria	Rhodospirillales_A_505895	2-12-FULL-67-15	2-12-FULL-67-15	3	narrow	4.94e-05	CRT
ASV1786	Bacteria	Bacteroidota	Bacteroidia	Flavobacteriales	Cryomorphaceae	uncultured	Bacteria	Bacteroidota	Bacteroidia	Flavobacteriales_B_877923	Schleiferiaceae	UBA10364	1	narrow	5.85e-05	CRT
ASV1787	Bacteria	Proteobacteria	Gammaproteobacteria	Ga0077536	Ga0077536	Ga0077536	Bacteria	Pseudomonadota	Gammaproteobacteria	Immundisolibacterales	Immundisolibacteraceae	Immundisolibacter	5	narrow	6e-05	CRT
ASV1788	Bacteria	NA	NA	NA	NA	NA	Archaea	Asgardarchaeota	Heimdallarchaeia	Heimdallarchaeales_5843	Kariarchaeaceae	Kariarchaeum	4	narrow	5.1e-05	CRT
ASV1789	Bacteria	Bacteroidota	Bacteroidia	Flavobacteriales	Crocinitomicaceae	Brumimicrobium	Bacteria	Bacteroidota	Bacteroidia	Flavobacteriales_B_877923	Crocinitomicaceae	UBA4466	2	narrow	5.82e-05	CRT
ASV1790	Bacteria	Proteobacteria	Alphaproteobacteria	Rhizobiales	Devosiaceae	Devosia	Bacteria	Pseudomonadota	Alphaproteobacteria	Rhizobiales_505101	Devosiaceae	Devosia_A_502124	5	narrow	6.64e-05	CRT
ASV1791	Bacteria	Proteobacteria	Gammaproteobacteria	Gammaproteobacteria_Incertae_Sedis	Unknown_Family	uncultured	Bacteria	Pseudomonadota	Gammaproteobacteria	Xanthomonadales	SZUA-36	NA	2	narrow	6.42e-05	CRT
ASV1792	Bacteria	Bacteroidota	Bacteroidia	Flavobacteriales	Crocinitomicaceae	Crocinitomix	Bacteria	Bacteroidota	Bacteroidia	Flavobacteriales_B_877923	Crocinitomicaceae	Crocinitomix	6	narrow	5.27e-05	rare
ASV1793	Bacteria	Proteobacteria	Alphaproteobacteria	Sphingomonadales	Sphingomonadaceae	Altererythrobacter	Bacteria	Pseudomonadota	Alphaproteobacteria	Sphingomonadales	Sphingomonadaceae_486827	Altererythrobacter_D_484366	5	narrow	5.85e-05	CRT
ASV1794	Bacteria	Proteobacteria	Alphaproteobacteria	Rhizobiales	Stappiaceae	Stappiaceae	Bacteria	Pseudomonadota	Alphaproteobacteria	Rhodobacterales	Rhodobacteraceae	Poseidonocella_488769	2	narrow	6.28e-05	CRT
ASV1795	Bacteria	Bacteroidota	Bacteroidia	Flavobacteriales	Flavobacteriaceae	uncultured	Bacteria	Bacteroidota	Bacteroidia	Flavobacteriales_B_877923	Flavobacteriaceae	UBA3478	3	narrow	5.32e-05	CRT
ASV1796	Bacteria	Verrucomicrobiota	Verrucomicrobiae	Pedosphaerales	Pedosphaeraceae	SCGC_AAA164-E04	Bacteria	Verrucomicrobiota	Verrucomicrobiae	Limisphaerales	AAA164-E04	AAA164-E04	5	narrow	5.8648e-05	CRT
ASV1797	Bacteria	Proteobacteria	Alphaproteobacteria	SAR11_clade	Clade_II	Clade_II	Bacteria	Pseudomonadota	Alphaproteobacteria	Pelagibacterales	Pelagibacteraceae	Pelagibacter_A_544407	3	narrow	4.82e-05	CRT
ASV1798	Bacteria	Proteobacteria	Gammaproteobacteria	Ga0077536	Ga0077536	Ga0077536	Bacteria	Pseudomonadota	Gammaproteobacteria	Ga0077536	Ga0077536	Ga0077536	2	narrow	6.64e-05	CRT
ASV1799	Bacteria	Planctomycetota	Planctomycetes	Pirellulales	Pirellulaceae	uncultured	Bacteria	Planctomycetota	Planctomycetia	Pirellulales	UBA1268	UBA1268	5	narrow	5.57e-05	CRT
ASV1800	Archaea	Thermoplasmatota	Thermoplasmata	Marine_Group_II	Marine_Group_II	Marine_Group_II	Archaea	Thermoplasmatota	Poseidoniia	Poseidoniales	Poseidoniaceae	Poseidonia	2	narrow	5e-05	CRT
ASV1801	Bacteria	Proteobacteria	Gammaproteobacteria	Aeromonadales	Aeromonadaceae	Aeromonas	Bacteria	Pseudomonadota	Gammaproteobacteria	Enterobacterales_737866	Aeromonadaceae	Aeromonas	2	narrow	6.16e-05	CRT
ASV1802	Bacteria	Proteobacteria	Alphaproteobacteria	Caulobacterales	Caulobacteraceae	Phenylobacterium	Bacteria	Pseudomonadota	Alphaproteobacteria	Caulobacterales	Caulobacteraceae	Phenylobacterium	4	narrow	4.92e-05	CRT
ASV1803	Bacteria	Bacteroidota	Bacteroidia	Flavobacteriales	Crocinitomicaceae	Fluviicola	Bacteria	Bacteroidota	Bacteroidia	Flavobacteriales_B_877923	Crocinitomicaceae	Fluviicola	2	narrow	6.26e-05	CRT
ASV1804	Bacteria	Proteobacteria	Alphaproteobacteria	Rhodospirillales	Rhodospirillaceae	Caenispirillum	Bacteria	Pseudomonadota	Alphaproteobacteria	Rhodospirillales_A_505895	Rhodospirillaceae	Caenispirillum	5	narrow	5.18e-05	CRT
ASV1805	Archaea	Thermoplasmatota	Thermoplasmata	Marine_Group_II	Marine_Group_II	Marine_Group_II	Archaea	Thermoplasmatota	Poseidoniia	Poseidoniales	Poseidoniaceae	MGIIa-K1	3	narrow	5.34e-05	CRT
ASV1806	Bacteria	Bacteroidota	Bacteroidia	Flavobacteriales	Flavobacteriaceae	NS5_marine_group	Bacteria	Bacteroidota	Bacteroidia	Flavobacteriales_B_877923	Flavobacteriaceae	NA	2	narrow	5.1e-05	CRT
ASV1807	Bacteria	Bacteroidota	Bacteroidia	Flavobacteriales	Crocinitomicaceae	Fluviicola	Bacteria	Bacteroidota	Bacteroidia	Flavobacteriales_B_877923	Crocinitomicaceae	UBA952	3	narrow	5.2e-05	CRT
ASV1808	Bacteria	Proteobacteria	Gammaproteobacteria	OM182_clade	OM182_clade	OM182_clade	Bacteria	Pseudomonadota	Gammaproteobacteria	Pseudomonadales_A_650716	Azotimanducaceae_A_650716	UBA9926	3	narrow	5.92e-05	CRT
ASV1809	Bacteria	Actinobacteriota	Actinobacteria	Micrococcales	Microbacteriaceae	NA	Bacteria	Actinomycetota	Actinomycetes	Actinomycetales	Microbacteriaceae	NA	3	narrow	5.8e-05	CRT
ASV1810	Bacteria	Proteobacteria	Gammaproteobacteria	Gammaproteobacteria_Incertae_Sedis	Unknown_Family	uncultured	Bacteria	Pseudomonadota	Gammaproteobacteria	Xanthomonadales	SZUA-36	NA	4	narrow	5.45e-05	CRT
ASV1811	Bacteria	Proteobacteria	Alphaproteobacteria	Rhizobiales	Beijerinckiaceae	Methylobacterium-Methylorubrum	Bacteria	Pseudomonadota	Alphaproteobacteria	Rhizobiales_505101	Beijerinckiaceae	Methylobacterium	3	narrow	5.64e-05	CRT
ASV1812	Bacteria	Planctomycetota	Planctomycetes	Pirellulales	Pirellulaceae	uncultured	Bacteria	Planctomycetota	Planctomycetia	Pirellulales	UBA1268	UBA1268	6	narrow	5.63e-05	CRT
ASV1813	Bacteria	Proteobacteria	Gammaproteobacteria	Alteromonadales	Idiomarinaceae	Idiomarina	Bacteria	Pseudomonadota	Gammaproteobacteria	Enterobacterales_737866	Alteromonadaceae	Idiomarina	1	narrow	5.89e-05	CRT
ASV1814	Bacteria	Proteobacteria	Alphaproteobacteria	Defluviicoccales	uncultured	uncultured	Bacteria	Pseudomonadota	Alphaproteobacteria	Sphingomonadales	NA	NA	4	narrow	6.24e-05	CRT
ASV1815	Bacteria	Proteobacteria	Gammaproteobacteria	Xanthomonadales	Xanthomonadaceae	Stenotrophomonas	Bacteria	Pseudomonadota	Gammaproteobacteria	Xanthomonadales	Xanthomonadaceae	Stenotrophomonas_A_615274	1	narrow	4.57e-05	CRT
ASV1816	Bacteria	Proteobacteria	Alphaproteobacteria	Rhodospirillales	Terasakiellaceae	uncultured	Bacteria	Pseudomonadota	Alphaproteobacteria	UBA8366	GCA-2696645	Pacificispira	3	narrow	4.83e-05	CRT
ASV1817	Bacteria	Actinobacteriota	Actinobacteria	Propionibacteriales	Nocardioidaceae	Nocardioides	Bacteria	Actinomycetota	Actinomycetes	Propionibacteriales	Nocardioidaceae	Nocardioides_A_392796	3	narrow	5.28e-05	CRT
ASV1818	Bacteria	Cyanobacteria	Cyanobacteriia	Synechococcales	Cyanobiaceae	Cyanobium_PCC-6307	Bacteria	Cyanobacteriota	Cyanobacteriia	PCC-6307	Cyanobiaceae	Vulcanococcus	3	narrow	5.08e-05	CRT
ASV1819	Bacteria	Proteobacteria	Gammaproteobacteria	Cellvibrionales	Halieaceae	Luminiphilus	Bacteria	Pseudomonadota	Gammaproteobacteria	Pseudomonadales_A_650612	Halieaceae	Luminiphilus	4	narrow	5.14e-05	CRT
ASV1820	Bacteria	Proteobacteria	Alphaproteobacteria	Sphingomonadales	Sphingomonadaceae	Sphingobium	Bacteria	Pseudomonadota	Alphaproteobacteria	Sphingomonadales	Sphingomonadaceae_486827	Sphingobium_A_485959	3	narrow	5.24e-05	CRT
ASV1821	Bacteria	Proteobacteria	Gammaproteobacteria	UBA10353_marine_group	UBA10353_marine_group	UBA10353_marine_group	Bacteria	Pseudomonadota	Gammaproteobacteria	Arenicellales	UBA868	UBA868	3	narrow	5.63e-05	CRT
ASV1822	Bacteria	Proteobacteria	Gammaproteobacteria	Cellvibrionales	Halieaceae	Luminiphilus	Bacteria	Pseudomonadota	Gammaproteobacteria	Pseudomonadales_A_650612	Halieaceae	Luminiphilus	4	narrow	6.41e-05	CRT
ASV1823	Bacteria	Proteobacteria	Alphaproteobacteria	Caulobacterales	Caulobacteraceae	Brevundimonas	Bacteria	Pseudomonadota	Alphaproteobacteria	Caulobacterales	Caulobacteraceae	Brevundimonas	2	narrow	5.64e-05	CRT
ASV1824	Bacteria	Proteobacteria	Gammaproteobacteria	Cellvibrionales	Halieaceae	NA	Bacteria	Pseudomonadota	Gammaproteobacteria	Pseudomonadales_A_650612	Halieaceae	Aequoribacter	3	narrow	5.33e-05	CRT
ASV1825	Bacteria	Bacteroidota	Bacteroidia	Flavobacteriales	Weeksellaceae	Chryseobacterium	Bacteria	Bacteroidota	Bacteroidia	Flavobacteriales_B_877923	Weeksellaceae	Epilithonimonas_796664	3	narrow	5.48e-05	CRT
ASV1826	Bacteria	NA	NA	NA	NA	NA	Bacteria	Pseudomonadota	NA	NA	NA	NA	13	intermediate	4.97e-05	rare
ASV1827	Bacteria	Actinobacteriota	Acidimicrobiia	Microtrichales	Microtrichaceae	uncultured	Bacteria	Actinomycetota	Acidimicrobiia_401430	Acidimicrobiales	SZUA-35	CADEDH01	8	intermediate	5.87e-05	CRT
ASV1828	Bacteria	NA	NA	NA	NA	NA	Bacteria	Pseudomonadota	Alphaproteobacteria	Rickettsiales	Mitochondria	NA	3	narrow	6.77e-05	CRT
ASV1829	Bacteria	NA	NA	NA	NA	NA	Bacteria	Pseudomonadota	Alphaproteobacteria	NA	NA	NA	4	narrow	5.22e-05	CRT
ASV1830	Bacteria	Bacteroidota	Bacteroidia	Flavobacteriales	Cryomorphaceae	uncultured	Bacteria	Bacteroidota	Bacteroidia	Flavobacteriales_B_877923	TMED113	GCA-2718035	2	narrow	5.98e-05	CRT
ASV1831	Bacteria	Bacteroidota	Bacteroidia	Flavobacteriales	Cryomorphaceae	uncultured	Bacteria	Bacteroidota	Bacteroidia	Flavobacteriales_B_877923	SKUL01	SKUL01	3	narrow	5.64e-05	CRT
ASV1832	Bacteria	Campilobacterota	Campylobacteria	Campylobacterales	Arcobacteraceae	Pseudarcobacter	Bacteria	Campylobacterota_A	Campylobacteria	Campylobacterales	Arcobacteraceae	Arcobacter_475833	4	narrow	5.19e-05	CRT
ASV1833	Bacteria	Actinobacteriota	Actinobacteria	Micrococcales	Microbacteriaceae	NA	Bacteria	Actinomycetota	Actinomycetes	Actinomycetales	Microbacteriaceae	NA	4	narrow	5.5e-05	CRT
ASV1834	Bacteria	Proteobacteria	Gammaproteobacteria	KI89A_clade	KI89A_clade	KI89A_clade	Bacteria	Pseudomonadota	Gammaproteobacteria	Pseudomonadales_A_628887	Azotimanducaceae_A_628887	UBA4421	3	narrow	4.01e-05	CRT
ASV1835	Bacteria	Proteobacteria	Gammaproteobacteria	Burkholderiales	Comamonadaceae	Delftia	Bacteria	Pseudomonadota	Gammaproteobacteria	Burkholderiales	Burkholderiaceae_A_595421	Comamonas_F_589250	2	narrow	5.05e-05	CRT
ASV1836	Bacteria	Planctomycetota	OM190	OM190	OM190	OM190	Bacteria	Planctomycetota	Planctomycetia	Pirellulales	Pirellulaceae	Rubripirellula	3	narrow	5.19e-05	CRT
ASV1837	Bacteria	Bdellovibrionota	Bdellovibrionia	Bacteriovoracales	Bacteriovoracaceae	Peredibacter	Bacteria	Bdellovibrionota_473306	Bacteriovoracia	Bacteriovoracales	Bacteriovoracaceae	Peredibacter	3	narrow	5.79e-05	CRT
ASV1838	Bacteria	Bacteroidota	Bacteroidia	Cytophagales	Spirosomaceae	Rhabdobacter	Bacteria	Bacteroidota	Bacteroidia	Cytophagales_B	Spirosomataceae	Arundinibacter	3	narrow	5.83e-05	CRT
ASV1839	Bacteria	Verrucomicrobiota	Chlamydiae	Chlamydiales	cvE6	cvE6	Bacteria	Chlamydiota	Chlamydiia	NA	NA	NA	3	narrow	4.97e-05	CRT
ASV1840	Bacteria	Myxococcota	Polyangia	Nannocystales	Nannocystaceae	NA	Bacteria	Myxococcota_A_473307	Polyangia_463783	Nannocystales	Nannocystaceae	NA	4	narrow	5.76e-05	CRT
ASV1841	Bacteria	Bacteroidota	Bacteroidia	Chitinophagales	Saprospiraceae	uncultured	Bacteria	Bacteroidota	Bacteroidia	Chitinophagales	Saprospiraceae	NA	3	narrow	5.57e-05	CRT
ASV1842	Bacteria	Planctomycetota	Phycisphaerae	Phycisphaerales	Phycisphaeraceae	Phycisphaera	Bacteria	Planctomycetota	Phycisphaerae	Phycisphaerales	Phycisphaeraceae	NA	3	narrow	5.89e-05	CRT
ASV1843	Bacteria	Proteobacteria	Gammaproteobacteria	Legionellales	Legionellaceae	Legionella	Bacteria	Pseudomonadota	Gammaproteobacteria	Legionellales	Legionellaceae	Legionella_D	2	narrow	7.73e-05	CRT
ASV1844	Bacteria	Proteobacteria	Alphaproteobacteria	Sphingomonadales	Sphingomonadaceae	Altererythrobacter	Bacteria	Pseudomonadota	Alphaproteobacteria	Sphingomonadales	Sphingomonadaceae_486827	Altererythrobacter_D_484366	3	narrow	6.88e-05	CRT
ASV1845	Bacteria	Actinobacteriota	Acidimicrobiia	Microtrichales	Ilumatobacteraceae	uncultured	Bacteria	Actinomycetota	Acidimicrobiia_401430	Acidimicrobiales	Ilumatobacteraceae	NA	3	narrow	5.79e-05	CRT
ASV1846	Bacteria	Proteobacteria	Alphaproteobacteria	Rhodobacterales	Rhodobacteraceae	Yoonia-Loktanella	Bacteria	Pseudomonadota	Alphaproteobacteria	Rhodobacterales	Rhodobacteraceae	Amaricoccus	3	narrow	7.83e-05	CRT
ASV1847	Bacteria	Proteobacteria	Alphaproteobacteria	Rhodospirillales	Thalassospiraceae	Thalassospira	Bacteria	Pseudomonadota	Alphaproteobacteria	Rhodospirillales_A_505895	Thalassospiraceae	Thalassospira	6	narrow	7.1e-05	CRT
ASV1848	Bacteria	Proteobacteria	Gammaproteobacteria	Burkholderiales	Nitrosomonadaceae	IS-44	Bacteria	Pseudomonadota	Gammaproteobacteria	Burkholderiales	UBA3031	UBA3031	2	narrow	5.31e-05	CRT
ASV1849	Bacteria	Proteobacteria	Alphaproteobacteria	Defluviicoccales	uncultured	uncultured	Bacteria	Pseudomonadota	Alphaproteobacteria	Sphingomonadales	NA	NA	5	narrow	5.96e-05	CRT
ASV1850	Bacteria	Bdellovibrionota	Bdellovibrionia	Bacteriovoracales	Bacteriovoracaceae	Peredibacter	Bacteria	Bdellovibrionota_473306	Bacteriovoracia	Bacteriovoracales	Bacteriovoracaceae	Peredibacter	6	narrow	5.22e-05	rare
ASV1851	Archaea	Thermoplasmatota	Thermoplasmata	Marine_Group_II	Marine_Group_II	Marine_Group_II	Archaea	Thermoplasmatota	Poseidoniia	Poseidoniales	Poseidoniaceae	MGIIa-K1	2	narrow	5.64e-05	CRT
ASV1852	Bacteria	Proteobacteria	Gammaproteobacteria	Burkholderiales	Comamonadaceae	Delftia	Bacteria	Pseudomonadota	Gammaproteobacteria	Burkholderiales	Burkholderiaceae_A_595421	Comamonas_F_589250	4	narrow	6.21e-05	CRT
ASV1853	Bacteria	Bacteroidota	Bacteroidia	Cytophagales	Cyclobacteriaceae	Marinoscillum	Bacteria	Bacteroidota	Bacteroidia	Cytophagales_B	Cyclobacteriaceae	Marinoscillum	3	narrow	5.83e-05	CRT
ASV1854	Bacteria	Bacteroidota	Bacteroidia	Bacteroidales	Prevotellaceae	Prevotella	Bacteria	Bacteroidota	Bacteroidia	Bacteroidales	Bacteroidaceae	Prevotella	2	narrow	7.31e-05	CRT
ASV1855	Bacteria	Desulfobacterota	uncultured	uncultured	uncultured	uncultured	Bacteria	Desulfobacterota_B	Binatia	Bin18	NA	NA	3	narrow	4.94e-05	CRT
ASV1856	Bacteria	Bacteroidota	Bacteroidia	Flavobacteriales	Flavobacteriaceae	NS5_marine_group	Bacteria	Bacteroidota	Bacteroidia	Flavobacteriales_B_877923	Flavobacteriaceae	NA	2	narrow	4.49e-05	CRT
ASV1857	Bacteria	Bacteroidota	Bacteroidia	Flavobacteriales	NS7_marine_group	NS7_marine_group	Bacteria	Bacteroidota	Bacteroidia	Flavobacteriales_B_877923	Parvicellaceae	NA	5	narrow	6.07e-05	CRT
ASV1858	Bacteria	Proteobacteria	Alphaproteobacteria	Rhodobacterales	Rhodobacteraceae	NA	Bacteria	Pseudomonadota	Alphaproteobacteria	Rhodobacterales	Rhodobacteraceae	NA	4	narrow	5.79e-05	CRT
ASV1859	Bacteria	Proteobacteria	Gammaproteobacteria	Cellvibrionales	Halieaceae	OM60(NOR5)_clade	Bacteria	Pseudomonadota	Gammaproteobacteria	Pseudomonadales_A_650612	Halieaceae	Luminiphilus	2	narrow	5.18e-05	CRT
ASV1860	Bacteria	Proteobacteria	Alphaproteobacteria	Rhodospirillales	Thalassospiraceae	Thalassospira	Bacteria	Pseudomonadota	Alphaproteobacteria	Rhodospirillales_A_505895	Thalassospiraceae	Thalassospira	3	narrow	5.01e-05	CRT
ASV1861	Bacteria	Bacteroidota	Bacteroidia	Flavobacteriales	Flavobacteriaceae	NS5_marine_group	Bacteria	Bacteroidota	Bacteroidia	Flavobacteriales_B_877923	Flavobacteriaceae	GCA-2719315	5	narrow	5.07e-05	CRT
ASV1862	Bacteria	Proteobacteria	Gammaproteobacteria	Cellvibrionales	Halieaceae	NA	Bacteria	Pseudomonadota	Gammaproteobacteria	Pseudomonadales_A_650612	Halieaceae	Aequoribacter	4	narrow	4.66e-05	rare
ASV1863	Bacteria	Verrucomicrobiota	Verrucomicrobiae	Opitutales	Puniceicoccaceae	Lentimonas	Bacteria	Verrucomicrobiota	Verrucomicrobiae	Opitutales	Coraliomargaritaceae	Lentimonas	3	narrow	4.99e-05	CRT
ASV1864	Bacteria	Proteobacteria	Alphaproteobacteria	Sphingomonadales	Sphingomonadaceae	Sphingomonas	Bacteria	Pseudomonadota	Alphaproteobacteria	Sphingomonadales	Sphingomonadaceae_486827	Sphingomonas_L_486704	2	narrow	4.74e-05	CRT
ASV1865	Bacteria	Proteobacteria	Gammaproteobacteria	Alteromonadales	Alteromonadaceae	Paraglaciecola	Bacteria	Pseudomonadota	Gammaproteobacteria	Enterobacterales_737866	Alteromonadaceae	Paraglaciecola	4	narrow	4.98e-05	CRT
ASV1866	Bacteria	Proteobacteria	Alphaproteobacteria	Rhodobacterales	Rhodobacteraceae	NA	Bacteria	Pseudomonadota	Alphaproteobacteria	Rhodobacterales	Rhodobacteraceae	NA	2	narrow	5.77e-05	CRT
ASV1867	Bacteria	Actinobacteriota	Acidimicrobiia	Microtrichales	Microtrichaceae	uncultured	Bacteria	Actinomycetota	Acidimicrobiia_401430	Acidimicrobiales	SZUA-35	CADEDH01	7	intermediate	5.19e-05	CRT
ASV1868	Bacteria	Planctomycetota	Planctomycetes	Planctomycetales	Gimesiaceae	uncultured	Bacteria	Planctomycetota	Planctomycetia	Planctomycetales	Planctomycetaceae	Symmachiella	3	narrow	5.47e-05	CRT
ASV1869	Bacteria	Proteobacteria	Gammaproteobacteria	Cellvibrionales	Halieaceae	Luminiphilus	Bacteria	Pseudomonadota	Gammaproteobacteria	Pseudomonadales_A_650612	Halieaceae	Luminiphilus	4	narrow	6.04e-05	CRT
ASV1870	Bacteria	Verrucomicrobiota	Verrucomicrobiae	Verrucomicrobiales	DEV007	DEV007	Bacteria	Verrucomicrobiota	Verrucomicrobiae	Verrucomicrobiales	DEV007	JAACDM01	4	narrow	4.72e-05	CRT
ASV1871	Bacteria	NA	NA	NA	NA	NA	Bacteria	Pseudomonadota	NA	NA	NA	NA	2	narrow	5.05e-05	CRT
ASV1872	Bacteria	NA	NA	NA	NA	NA	Bacteria	Pseudomonadota	Alphaproteobacteria	NA	NA	NA	6	narrow	4.24e-05	CRT
ASV1873	Bacteria	Margulisbacteria	Margulisbacteria	Margulisbacteria	Margulisbacteria	Margulisbacteria	Bacteria	Margulisbacteria	Marinamargulisbacteria	GCA-2716485	GCA-002719695	AG-343-D04	1	narrow	5.44e-05	CRT
ASV1874	Bacteria	Bacteroidota	Bacteroidia	Sphingobacteriales	Sphingobacteriaceae	Sphingobacterium	Bacteria	Bacteroidota	Bacteroidia	Sphingobacteriales	Sphingobacteriaceae	Sphingobacterium	2	narrow	5.44e-05	CRT
ASV1875	Bacteria	Actinobacteriota	Acidimicrobiia	Microtrichales	Microtrichaceae	Sva0996_marine_group	Bacteria	Actinomycetota	Acidimicrobiia_401430	Acidimicrobiales	UBA8592	UBA8592	6	narrow	5.36e-05	rare
ASV1876	Bacteria	Bacteroidota	Bacteroidia	Flavobacteriales	Flavobacteriaceae	NS5_marine_group	Bacteria	Bacteroidota	Bacteroidia	Flavobacteriales_B_877923	Flavobacteriaceae	NA	3	narrow	4.69e-05	CRT
ASV1877	Bacteria	Verrucomicrobiota	Verrucomicrobiae	Opitutales	Puniceicoccaceae	Lentimonas	Bacteria	Verrucomicrobiota	Verrucomicrobiae	Opitutales	Coraliomargaritaceae	Lentimonas	2	narrow	4.04e-05	CRT
ASV1878	Bacteria	Bacteroidota	Bacteroidia	Flavobacteriales	Crocinitomicaceae	Crocinitomix	Bacteria	Bacteroidota	Bacteroidia	Flavobacteriales_B_877923	Crocinitomicaceae	Crocinitomix	5	narrow	6.4e-05	CRT
ASV1879	Bacteria	Proteobacteria	Alphaproteobacteria	Sphingomonadales	Sphingomonadaceae	Sphingomonas	Bacteria	Pseudomonadota	Alphaproteobacteria	Sphingomonadales	Sphingomonadaceae_486827	Sphingomonas_L_486704	4	narrow	4.79e-05	rare
ASV1880	Bacteria	Verrucomicrobiota	Verrucomicrobiae	Opitutales	Puniceicoccaceae	MB11C04_marine_group	Bacteria	Verrucomicrobiota	Verrucomicrobiae	Opitutales	MB11C04	MB11C04	2	narrow	4.89e-05	CRT
ASV1881	Bacteria	Proteobacteria	Alphaproteobacteria	Thalassobaculales	Nisaeaceae	NA	Bacteria	Pseudomonadota	Alphaproteobacteria	Thalassobaculales_508039	Thalassobaculaceae_508039	Nisaea	4	narrow	4.55e-05	CRT
ASV1882	Bacteria	Campilobacterota	Campylobacteria	Campylobacterales	Arcobacteraceae	Pseudarcobacter	Bacteria	Campylobacterota_A	Campylobacteria	Campylobacterales	Arcobacteraceae	Arcobacter_475833	2	narrow	5.56e-05	CRT
ASV1883	Bacteria	Proteobacteria	Gammaproteobacteria	Cellvibrionales	Halieaceae	OM60(NOR5)_clade	Bacteria	Pseudomonadota	Gammaproteobacteria	Pseudomonadales_A_650612	Halieaceae	Luminiphilus	2	narrow	4.92e-05	CRT
ASV1884	Bacteria	Proteobacteria	Gammaproteobacteria	OM182_clade	OM182_clade	OM182_clade	Bacteria	Pseudomonadota	Gammaproteobacteria	Pseudomonadales_A_650716	Azotimanducaceae_A_650716	UBA9659	3	narrow	5.94e-05	CRT
ASV1885	Bacteria	Firmicutes	Bacilli	Acholeplasmatales	Acholeplasmataceae	Acholeplasma	Bacteria	Bacillota_I	Bacilli_A	Acholeplasmatales	Acholeplasmataceae	NA	1	narrow	4.14e-05	CRT
ASV1886	Bacteria	Marinimicrobia_(SAR406_clade)	Marinimicrobia_(SAR406_clade)	Marinimicrobia_(SAR406_clade)	Marinimicrobia_(SAR406_clade)	Marinimicrobia_(SAR406_clade)	Bacteria	Marinisomatota	Marinisomatia	Marinisomatales	UBA1611	GCA-002708715	2	narrow	5.02e-05	CRT
ASV1887	Bacteria	Cyanobacteria	Cyanobacteriia	Synechococcales	Cyanobiaceae	Synechococcus_CC9902	Bacteria	Cyanobacteriota	Cyanobacteriia	PCC-6307	Cyanobiaceae	NA	2	narrow	5.37e-05	CRT
ASV1888	Bacteria	Proteobacteria	Alphaproteobacteria	Rhodobacterales	Rhodobacteraceae	Celeribacter	Bacteria	Pseudomonadota	Alphaproteobacteria	Rhodobacterales	Rhodobacteraceae	Celeribacter_491763	1	narrow	6.12e-05	CRT
ASV1889	Bacteria	Bacteroidota	Bacteroidia	Flavobacteriales	NS9_marine_group	NS9_marine_group	Bacteria	Bacteroidota	Bacteroidia	Flavobacteriales_B_894219	Vicingaceae_894219	NA	4	narrow	4.49e-05	rare
ASV1890	Bacteria	Proteobacteria	Alphaproteobacteria	Rhizobiales	Rhizobiaceae	Allorhizobium-Neorhizobium-Pararhizobium-Rhizobium	Bacteria	Pseudomonadota	Alphaproteobacteria	Rhizobiales_505101	Rhizobiaceae	Agrobacterium	2	narrow	4.49e-05	CRT
ASV1891	Bacteria	Proteobacteria	Alphaproteobacteria	Parvibaculales	PS1_clade	PS1_clade	Bacteria	Pseudomonadota	Alphaproteobacteria	Parvibaculales	RS24	UBA7378	5	narrow	4.76e-05	rare
ASV1892	Bacteria	Verrucomicrobiota	Verrucomicrobiae	Opitutales	Puniceicoccaceae	MB11C04_marine_group	Bacteria	Verrucomicrobiota	Verrucomicrobiae	Opitutales	MB11C04	MB11C04	3	narrow	5.07e-05	CRT
ASV1893	Bacteria	Proteobacteria	Alphaproteobacteria	Azospirillales	Azospirillaceae	Azospirillaceae	Bacteria	Pseudomonadota	Alphaproteobacteria	Azospirillales_507929	Azospirillaceae_507917	Indioceanicola	4	narrow	5.1e-05	CRT
ASV1894	Bacteria	Proteobacteria	Alphaproteobacteria	Sphingomonadales	Sphingomonadaceae	Sphingomonas	Bacteria	Pseudomonadota	Alphaproteobacteria	Sphingomonadales	Sphingomonadaceae_486827	Sphingomonas_L_486704	2	narrow	4.44e-05	CRT
ASV1895	Archaea	Nanoarchaeota	Nanoarchaeia	Woesearchaeales	Woesearchaeales	Woesearchaeales	Bacteria	Patescibacteria	Paceibacteria	2-02-FULL-40-12	GWA2-44-9	2-01-FULL-41-26	8	intermediate	5.11e-05	rare
ASV1896	Bacteria	Verrucomicrobiota	Verrucomicrobiae	Opitutales	Puniceicoccaceae	Coraliomargarita	Bacteria	Verrucomicrobiota	Verrucomicrobiae	Opitutales	Coraliomargaritaceae	Coraliomargarita_B_755746	2	narrow	4.68e-05	CRT
ASV1897	Archaea	Thermoplasmatota	Thermoplasmata	Marine_Group_II	Marine_Group_II	Marine_Group_II	Archaea	Thermoplasmatota	Poseidoniia	Poseidoniales	Poseidoniaceae	Poseidonia	2	narrow	5.33e-05	CRT
ASV1898	Bacteria	Proteobacteria	Alphaproteobacteria	Rhizobiales	Xanthobacteraceae	Xanthobacter	Bacteria	Pseudomonadota	Alphaproteobacteria	Rhizobiales_505101	Xanthobacteraceae	Aquabacter	5	narrow	4.57e-05	CRT
ASV1899	Bacteria	Bacteroidota	Bacteroidia	Flavobacteriales	NS9_marine_group	NS9_marine_group	Bacteria	Bacteroidota	Bacteroidia	Flavobacteriales_B_877923	UA16	UBA11663	3	narrow	4.75e-05	CRT
ASV1900	Bacteria	Bacteroidota	Bacteroidia	Flavobacteriales	NS9_marine_group	NS9_marine_group	Bacteria	Bacteroidota	Bacteroidia	Flavobacteriales_B_877923	UA16	UBA11663	2	narrow	6.08e-05	CRT
ASV1901	Bacteria	Proteobacteria	Alphaproteobacteria	Rhodospirillales	Thalassospiraceae	Thalassospira	Bacteria	Pseudomonadota	Alphaproteobacteria	Rhodospirillales_A_505895	Thalassospiraceae	Thalassospira	3	narrow	5.46e-05	CRT
ASV1902	Bacteria	Planctomycetota	Planctomycetes	Pirellulales	Pirellulaceae	Rubripirellula	Bacteria	Planctomycetota	Planctomycetia	Pirellulales	Pirellulaceae	Rubripirellula	4	narrow	6.14e-05	CRT
ASV1903	Bacteria	Bacteroidota	Bacteroidia	Flavobacteriales	Flavobacteriaceae	NS5_marine_group	Bacteria	Bacteroidota	Bacteroidia	Flavobacteriales_B_877923	Flavobacteriaceae	MS024-2A	3	narrow	4.42e-05	CRT
ASV1904	Bacteria	Proteobacteria	Alphaproteobacteria	Rhodobacterales	Rhodobacteraceae	Yoonia-Loktanella	Bacteria	Pseudomonadota	Alphaproteobacteria	Rhodobacterales	Rhodobacteraceae	Amaricoccus	2	narrow	4.06e-05	CRT
ASV1905	Bacteria	Proteobacteria	Gammaproteobacteria	Cellvibrionales	Halieaceae	OM60(NOR5)_clade	Bacteria	Pseudomonadota	Gammaproteobacteria	Pseudomonadales_A_650612	Halieaceae	Halioglobus_A_631361	2	narrow	4.44e-05	CRT
ASV1906	Bacteria	Bacteroidota	Bacteroidia	Flavobacteriales	Flavobacteriaceae	Muricauda	Bacteria	Bacteroidota	Bacteroidia	Flavobacteriales_B_877923	Flavobacteriaceae	Muricauda_A_821752	2	narrow	5.6e-05	CRT
ASV1907	Bacteria	Actinobacteriota	Actinobacteria	Pseudonocardiales	Pseudonocardiaceae	Actinokineospora	Bacteria	Actinomycetota	Actinomycetes	Mycobacteriales	Pseudonocardiaceae	NA	3	narrow	6.19e-05	CRT
ASV1908	Bacteria	Bacteroidota	Bacteroidia	Flavobacteriales	NS9_marine_group	NS9_marine_group	Bacteria	Bacteroidota	Bacteroidia	Flavobacteriales_B_877923	UA16	UA16	2	narrow	5.29e-05	CRT
ASV1909	Bacteria	Proteobacteria	Alphaproteobacteria	Sphingomonadales	Sphingomonadaceae	Sphingomonas	Bacteria	Pseudomonadota	Alphaproteobacteria	Sphingomonadales	Sphingomonadaceae_486827	Sphingomonas_L_486704	2	narrow	5.38e-05	CRT
ASV1910	Bacteria	Proteobacteria	Alphaproteobacteria	Kiloniellales	Kiloniellaceae	Tistlia	Bacteria	Pseudomonadota	Alphaproteobacteria	NA	NA	NA	4	narrow	4.39e-05	CRT
ASV1911	Bacteria	Marinimicrobia_(SAR406_clade)	Marinimicrobia_(SAR406_clade)	Marinimicrobia_(SAR406_clade)	Marinimicrobia_(SAR406_clade)	Marinimicrobia_(SAR406_clade)	Bacteria	Marinisomatota	Marinisomatia	Marinisomatales	UBA1611	GCA-002708715	4	narrow	5.3e-05	CRT
ASV1912	Bacteria	Proteobacteria	Alphaproteobacteria	Rhodobacterales	Rhodobacteraceae	NA	Bacteria	Pseudomonadota	Alphaproteobacteria	Rhodobacterales	Rhodobacteraceae	NA	5	narrow	5.19e-05	rare
ASV1913	Bacteria	Bacteroidota	Bacteroidia	Flavobacteriales	NS9_marine_group	NS9_marine_group	Bacteria	Bacteroidota	Bacteroidia	Flavobacteriales_B_894219	Vicingaceae_894219	NA	5	narrow	4.1e-05	rare
ASV1914	Bacteria	Bacteroidota	Bacteroidia	Flavobacteriales	Flavobacteriaceae	Wenyingzhuangia	Bacteria	Bacteroidota	Bacteroidia	Flavobacteriales_B_877923	Flavobacteriaceae	Wenyingzhuangia	3	narrow	4.95e-05	CRT
ASV1915	Bacteria	Verrucomicrobiota	Verrucomicrobiae	Opitutales	Puniceicoccaceae	MB11C04_marine_group	Bacteria	Verrucomicrobiota	Verrucomicrobiae	Opitutales	MB11C04	MB11C04	3	narrow	5.47e-05	CRT
ASV1916	Bacteria	Bacteroidota	Bacteroidia	Flavobacteriales	NS9_marine_group	NS9_marine_group	Bacteria	Bacteroidota	Bacteroidia	Flavobacteriales_B_877923	UA16	UA16	3	narrow	4.83e-05	CRT
ASV1917	Bacteria	Bacteroidota	Bacteroidia	Flavobacteriales	Crocinitomicaceae	Crocinitomix	Bacteria	Bacteroidota	Bacteroidia	Flavobacteriales_B_877923	Crocinitomicaceae	Crocinitomix	6	narrow	4.92e-05	rare
ASV1918	Bacteria	Bacteroidota	Bacteroidia	Flavobacteriales	Flavobacteriaceae	NS5_marine_group	Bacteria	Bacteroidota	Bacteroidia	Flavobacteriales_B_877923	Flavobacteriaceae	UBA8316	4	narrow	4.58e-05	rare
ASV1919	Bacteria	Proteobacteria	Gammaproteobacteria	Pseudomonadales	Moraxellaceae	Acinetobacter	Bacteria	Pseudomonadota	Gammaproteobacteria	Pseudomonadales_A_660879	Moraxellaceae	Acinetobacter	2	narrow	4.62e-05	CRT
ASV1920	Bacteria	Planctomycetota	OM190	OM190	OM190	OM190	Bacteria	Planctomycetota	UBA1135	UBA2386	UBA2386	GCA-2684655	4	narrow	4.41e-05	CRT
ASV1921	Bacteria	Bacteroidota	Bacteroidia	Flavobacteriales	Weeksellaceae	Chryseobacterium	Bacteria	Bacteroidota	Bacteroidia	Flavobacteriales_B_877923	Weeksellaceae	Chryseobacterium_A_796612	3	narrow	4.56e-05	CRT
ASV1922	Bacteria	Bacteroidota	Bacteroidia	Cytophagales	Spirosomaceae	Dyadobacter	Bacteria	Bacteroidota	Bacteroidia	Cytophagales_B	Spirosomataceae	Dyadobacter_906144	3	narrow	5.06e-05	CRT
ASV1923	Bacteria	Bacteroidota	Bacteroidia	Cytophagales	Spirosomaceae	Dyadobacter	Bacteria	Bacteroidota	Bacteroidia	Cytophagales_B	Spirosomataceae	Dyadobacter_906144	2	narrow	5.56e-05	CRT
ASV1924	Bacteria	Bacteroidota	Bacteroidia	Flavobacteriales	Flavobacteriaceae	Muricauda	Bacteria	Bacteroidota	Bacteroidia	Flavobacteriales_B_877923	Flavobacteriaceae	Muricauda_A_821752	3	narrow	5.14e-05	CRT
ASV1925	Bacteria	Proteobacteria	Gammaproteobacteria	Oceanospirillales	Litoricolaceae	Litoricola	Bacteria	Pseudomonadota	Gammaproteobacteria	Pseudomonadales_A_650715	Litorivicinaceae	HIMB30	2	narrow	4.12e-05	CRT
ASV1926	Bacteria	Proteobacteria	Gammaproteobacteria	Cellvibrionales	Porticoccaceae	Porticoccus	Bacteria	Pseudomonadota	Gammaproteobacteria	Pseudomonadales_A_650612	Porticoccaceae	NA	2	narrow	4.05e-05	CRT
[truncated: 4,912 more rows]
